# Supplementary material for: Missense substitutions in the BTB domain of ZBTB24 can lead to protein instability and cause ICF2 syndrome
Source: Hum Mol Genet. 2025 Dec 8;35(2):ddaf182. doi: 10.1093/hmg/ddaf182 (PMC13158236; doi:10.1093/hmg/ddaf182)
Supplement: Revised_Supplementary_Table_1_Givol_et_al_ddaf182 [file revised_supplementary_table_1_givol_et_al_ddaf182.xlsx]

## Sheet: DMPs
Differentially Methylated Probes (DMPs) and their annotation to gene features.
probeID	CHR	MAPINFO	Strand	Type	gene	feature	cgi	feat.cgi	UCSC_CpG_Islands_Name	DHS	Enhancer	Phantom	Probe_SNPs	Probe_SNPs_10	Case	Ctrl
cg00852595	12	99548437	F	II	ANKS1B	1stExon	opensea	1stExon-opensea		NA	TRUE				0.509933	0.8609
cg21945989	4	70826695	F	II	CSN2	1stExon	opensea	1stExon-opensea		NA	NA				0.376618	0.793849
cg19404979	19	48498031	F	II	ELSPBP1	1stExon	opensea	1stExon-opensea		NA	NA				0.372535	0.706417
cg13694680	11	27016671	F	II	FIBIN	1stExon	opensea	1stExon-opensea		NA	NA				0.433326	0.735258
cg14184077	4	42895607	F	II	GRXCR1	1stExon	opensea	1stExon-opensea		NA	NA				0.553253	0.896954
cg12196692	5	41071405	F	II	HEATR7B2	1stExon	opensea	1stExon-opensea		NA	NA				0.52921	0.864942
cg18187729	8	133117493	F	II	HHLA1	1stExon	opensea	1stExon-opensea		NA	NA				0.445897	0.774672
cg16431978	21	31797932	F	II	KRTAP13-3	1stExon	opensea	1stExon-opensea		NA	NA		rs74823159		0.441047	0.770696
cg05533037	21	32202010	R	II	KRTAP7-1	1stExon	opensea	1stExon-opensea		NA	NA				0.561921	0.866591
cg04221650	1	152681887	R	II	LCE4A	1stExon	opensea	1stExon-opensea		NA	NA			rs73011196	0.545398	0.857929
cg00998782	1	152815459	R	II	LCE6A	1stExon	opensea	1stExon-opensea		NA	NA				0.585414	0.919681
cg01424997	19	56443419	R	II	NLRP13	1stExon	opensea	1stExon-opensea		NA	NA				0.5948	0.928423
cg03914397	5	151784441	F	II	NMUR2	1stExon	opensea	1stExon-opensea		NA	NA				0.498579	0.852268
cg01950474	4	183245389	F	II	ODZ3	1stExon	opensea	1stExon-opensea		NA	NA				0.433297	0.810279
cg07879977	16	3254567	R	II	OR1F1	1stExon	opensea	1stExon-opensea		NA	NA			rs61731435	0.388481	0.730648
cg12983089	11	74800716	F	II	OR2AT4	1stExon	opensea	1stExon-opensea		NA	NA				0.607767	0.923998
cg07053841	6	29012588	F	II	OR2W1	1stExon	opensea	1stExon-opensea		NA	NA		rs80211866		0.318942	0.727623
cg00859147	19	8841460	R	II	OR2Z1	1stExon	opensea	1stExon-opensea		NA	NA				0.546363	0.888015
cg18594701	11	55111658	R	II	OR4A16	1stExon	opensea	1stExon-opensea		NA	NA				0.239105	0.75355
cg15905666	11	50003963	F	II	OR4C12	1stExon	opensea	1stExon-opensea		NA	NA				0.340312	0.846938
cg18405691	11	55322753	R	II	OR4C15	1stExon	opensea	1stExon-opensea		NA	NA				0.632063	0.938592
cg22665383	11	55339961	R	II	OR4C16	1stExon	opensea	1stExon-opensea		NA	NA			rs74994489	0.437486	0.847006
cg03851956	11	48346680	F	II	OR4C3	1stExon	opensea	1stExon-opensea		NA	NA		rs73463990	rs78490540	0.30489	0.708606
cg11848324	14	20403845	F	II	OR4K1	1stExon	opensea	1stExon-opensea		NA	NA				0.527112	0.937917
cg04588710	14	20585753	R	II	OR4K17	1stExon	opensea	1stExon-opensea		NA	NA				0.317728	0.713511
cg10836431	14	20586367	R	II	OR4K17	1stExon	opensea	1stExon-opensea		NA	NA				0.31345	0.782907
cg02477974	14	20389177	R	II	OR4K5	1stExon	opensea	1stExon-opensea		NA	NA				0.620491	0.938134
cg26208159	11	48266856	F	II	OR4X2	1stExon	opensea	1stExon-opensea		NA	NA			rs61737299	0.555704	0.858255
cg00467296	11	4928760	R	II	OR51A7	1stExon	opensea	1stExon-opensea		NA	NA				0.464871	0.826339
cg18352935	11	4843021	R	II	OR51F2	1stExon	opensea	1stExon-opensea		NA	NA				0.543448	0.850642
cg05004506	11	4945422	F	II	OR51G1	1stExon	opensea	1stExon-opensea		NA	NA		rs35069588		0.453217	0.75794
cg14569837	11	55798206	R	II	OR5AS1	1stExon	opensea	1stExon-opensea		NA	NA				0.540616	0.884008
cg07322909	11	55541018	R	II	OR5D13	1stExon	opensea	1stExon-opensea		NA	NA			rs11230980	0.231557	0.798007
cg26831825	11	55541269	F	II	OR5D13	1stExon	opensea	1stExon-opensea		NA	NA		rs11230983		0.53357	0.835489
cg01515155	11	55579363	R	II	OR5L1	1stExon	opensea	1stExon-opensea		NA	NA				0.419106	0.906128
cg02459415	11	55594854	R	II	OR5L2	1stExon	opensea	1stExon-opensea		NA	NA				0.449966	0.845307
cg16237191	12	55945613	R	II	OR6C4	1stExon	opensea	1stExon-opensea		NA	NA				0.379039	0.761865
cg27314580	11	56086656	R	II	OR8K3	1stExon	opensea	1stExon-opensea		NA	NA				0.43525	0.85357
cg02729822	11	56510971	F	II	OR9G4	1stExon	opensea	1stExon-opensea		NA	NA				0.616714	0.960328
cg10994126	1	176432498	F	II	PAPPA2	1stExon	opensea	1stExon-opensea		NA	NA				0.391314	0.804746
cg13925975	5	140502124	F	II	PCDHB4	1stExon	shore	1stExon-shore	chr5:140502890-140503804	NA	NA				0.18344	0.58086
cg00582628	8	54764515	R	II	RGS20	1stExon	opensea	1stExon-opensea		NA	NA				0.327847	0.644429
cg02567476	2	103090077	R	II	SLC9A4	1stExon	opensea	1stExon-opensea		NA	NA				0.554727	0.920058
cg26432539	15	97326893	F	II	SPATA8	1stExon	opensea	1stExon-opensea		NA	NA				0.510033	0.824586
cg12150401	7	122635522	F	II	TAS2R16	1stExon	opensea	1stExon-opensea		NA	NA				0.505709	0.844732
cg06826870	12	125811164	F	II	TMEM132B	1stExon	opensea	1stExon-opensea		NA	NA				0.595446	0.912939
cg14551475	12	101521136	R	II	ANO4	3'UTR	opensea	3'UTR-opensea		NA	TRUE				0.537384	0.857986
cg24337318	21	11061822	F	II	BAGE5	3'UTR	opensea	3'UTR-opensea		NA	NA		rs8128232	rs8131786	0.173894	0.621473
cg26547898	12	13525681	F	II	C12orf36	3'UTR	opensea	3'UTR-opensea		NA	NA				0.61321	0.918351
cg20809224	15	24924925	R	II	C15orf2	3'UTR	shelf	3'UTR-shelf	chr15:24920613-24921252	NA	NA				0.450855	0.751663
cg11590974	5	41142881	F	II	C6	3'UTR	opensea	3'UTR-opensea		NA	NA				0.52837	0.8564
cg16453474	5	40982092	F	II	C7	3'UTR	opensea	3'UTR-opensea		NA	NA				0.300162	0.702988
cg03587117	11	100227279	F	II	CNTN5	3'UTR	opensea	3'UTR-opensea		NA	NA				0.514256	0.889965
cg10962805	2	125672110	R	II	CNTNAP5	3'UTR	opensea	3'UTR-opensea		NA	NA				0.414385	0.72347
cg19331215	20	23545539	R	II	CST9L	3'UTR	opensea	3'UTR-opensea		NA	NA				0.559195	0.892824
cg19092343	1	47284627	F	II	CYP4B1	3'UTR	opensea	3'UTR-opensea		NA	NA				0.519335	0.871277
cg16080643	18	51058709	F	II	DCC	3'UTR	opensea	3'UTR-opensea		NA	NA				0.520299	0.933239
cg14143580	20	29960982	R	II	DEFB118	3'UTR	opensea	3'UTR-opensea		NA	NA				0.557032	0.904153
cg26449294	11	83169193	R	II	DLG2	3'UTR	opensea	3'UTR-opensea		NA	TRUE				0.517543	0.853616
cg03657350	12	100043668	R	II	FAM71C	3'UTR	opensea	3'UTR-opensea		NA	NA				0.43231	0.739812
cg21908886	1	166039444	F	II	FAM78B	3'UTR	opensea	3'UTR-opensea		NA	NA				0.447762	0.777227
cg25773630	10	25890685	F	II	GPR158	3'UTR	opensea	3'UTR-opensea		NA	NA			rs41279904	0.553581	0.879656
cg13557752	10	125448352	F	II	GPR26	3'UTR	opensea	3'UTR-opensea		NA	NA				0.499457	0.809314
cg20668321	5	153192843	F	II	GRIA1	3'UTR	opensea	3'UTR-opensea		NA	NA				0.544025	0.9152
cg14979674	5	45260623	R	II	HCN1	3'UTR	opensea	3'UTR-opensea		NA	TRUE				0.376483	0.79103
cg20400622	8	76477653	F	II	HNF4G	3'UTR	opensea	3'UTR-opensea		NA	NA				0.539581	0.925361
cg16425829	12	119632544	F	II	HSPB8	3'UTR	opensea	3'UTR-opensea		NA	NA				0.474037	0.814704
cg16270018	4	70923371	R	II	HTN1	3'UTR	opensea	3'UTR-opensea		NA	NA				0.402379	0.848533
cg19364068	19	46734104	R	II	IGFL1	3'UTR	opensea	3'UTR-opensea		NA	NA				0.492782	0.81465
cg05749559	8	36793457	R	II	KCNU1	3'UTR	opensea	3'UTR-opensea		NA	NA				0.478913	0.857758
cg19380156	19	55309528	F	II	KIR3DP1	3'UTR	opensea	3'UTR-opensea		NA	NA				0.555089	0.883836
cg07577731	19	51328577	R	II	KLK15	3'UTR	shore	3'UTR-shore	chr19:51330212-51330470	NA	NA				0.537204	0.863835
cg10284006	12	53162093	R	II	KRT76	3'UTR	opensea	3'UTR-opensea		NA	NA				0.513958	0.848725
cg19846389	17	39722264	F	II	KRT9	3'UTR	opensea	3'UTR-opensea		NA	NA				0.46385	0.774225
cg27358936	15	100941674	R	I	LASS3	3'UTR	opensea	3'UTR-opensea		NA	NA				0.51153	0.81873
cg09667650	11	56956373	R	II	LRRC55	3'UTR	opensea	3'UTR-opensea		NA	NA				0.564424	0.873362
cg25818109	3	186937654	R	II	MASP1	3'UTR	opensea	3'UTR-opensea		NA	TRUE				0.269194	0.704191
cg23049823	11	92715639	F	II	MTNR1B	3'UTR	opensea	3'UTR-opensea		NA	NA				0.505571	0.879664
cg22946774	11	26581996	R	II	MUC15	3'UTR	opensea	3'UTR-opensea		NA	NA				0.454544	0.852881
cg07939567	16	84036179	R	II	NECAB2	3'UTR	opensea	3'UTR-opensea		NA	NA				0.563751	0.880936
cg07103673	11	7092719	R	II	NLRP14	3'UTR	opensea	3'UTR-opensea		NA	NA				0.313559	0.857419
cg18740359	19	56393163	R	II	NLRP4	3'UTR	opensea	3'UTR-opensea		NA	NA				0.561211	0.870001
cg07429087	5	151771606	R	II	NMUR2	3'UTR	opensea	3'UTR-opensea		NA	NA				0.27687	0.774579
cg05280527	14	80328450	R	I	NRXN3	3'UTR	shore	3'UTR-shore	chr14:80328014-80328331	NA	NA				0.247139	0.551759
cg26388707	15	28000367	F	II	OCA2	3'UTR	opensea	3'UTR-opensea		NA	NA				0.530814	0.889152
cg01875106	11	132287342	R	II	OPCML	3'UTR	opensea	3'UTR-opensea		NA	NA				0.0996091	0.48099
cg11728821	11	58034405	R	II	OR10W1	3'UTR	opensea	3'UTR-opensea		NA	NA				0.393715	0.741953
cg14566901	11	57948705	R	II	OR9Q1	3'UTR	opensea	3'UTR-opensea		NA	NA			rs77167406	0.477458	0.896151
cg00817501	4	138440719	R	II	PCDH18	3'UTR	opensea	3'UTR-opensea		NA	NA				0.594453	0.929171
cg19212949	19	57323840	F	I	PEG3	3'UTR	opensea	3'UTR-opensea		NA	NA		rs45600540		0.55427	0.855682
cg01776172	6	51481908	F	II	PKHD1	3'UTR	opensea	3'UTR-opensea		NA	NA				0.474621	0.785417
cg12986110	19	48551504	R	II	PLA2G4C	3'UTR	opensea	3'UTR-opensea		NA	NA				0.480226	0.804936
cg02657441	20	31830434	F	II	PLUNC	3'UTR	opensea	3'UTR-opensea		NA	NA		rs75488938	rs76698094	0.491038	0.889531
cg24070673	5	35062210	F	II	PRLR	3'UTR	opensea	3'UTR-opensea		NA	TRUE				0.546698	0.890642
cg03957440	1	214209324	R	II	PROX1	3'UTR	opensea	3'UTR-opensea		NA	NA				0.348513	0.655796
cg10319640	14	95090384	R	II	SERPINA3	3'UTR	opensea	3'UTR-opensea		NA	NA				0.477333	0.821734
cg06162589	12	101550467	R	II	SLC5A8	3'UTR	opensea	3'UTR-opensea		NA	NA				0.398986	0.736999
cg08597735	11	74916485	R	II	SLCO2B1	3'UTR	opensea	3'UTR-opensea		NA	NA				0.444219	0.798911
cg02079551	10	107023377	R	II	SORCS3	3'UTR	opensea	3'UTR-opensea		NA	TRUE				0.596683	0.931674
cg16471362	20	44170643	F	II	SPINLW1	3'UTR	opensea	3'UTR-opensea		NA	NA				0.505566	0.822577
cg22612642	5	136314223	R	II	SPOCK1	3'UTR	opensea	3'UTR-opensea		NA	NA				0.377564	0.68186
cg04841371	1	152958102	R	II	SPRR1A	3'UTR	opensea	3'UTR-opensea		NA	NA				0.603057	0.910202
cg09480264	10	135367706	F	II	SYCE1	3'UTR	opensea	3'UTR-opensea		NA	NA				0.586239	0.899475
cg11876912	3	63602009	F	II	SYNPR	3'UTR	opensea	3'UTR-opensea		NA	NA				0.400453	0.778203
cg22165105	6	54254826	R	II	TINAG	3'UTR	opensea	3'UTR-opensea		NA	NA				0.603745	0.942984
cg14279416	9	32789031	F	II	TMEM215	3'UTR	opensea	3'UTR-opensea		NA	NA				0.556529	0.865927
cg14905634	12	73057369	F	II	TRHDE	3'UTR	opensea	3'UTR-opensea		NA	NA				0.299111	0.643353
cg21529532	4	189012434	R	II	TRIML2	3'UTR	opensea	3'UTR-opensea		NA	NA				0.576465	0.884298
cg04554505	11	101323578	F	II	TRPC6	3'UTR	opensea	3'UTR-opensea		NA	TRUE				0.380083	0.815603
cg23279503	8	35649016	R	II	UNC5D	3'UTR	opensea	3'UTR-opensea		NA	NA			rs56240233	0.341223	0.656114
cg27610921	17	6026638	R	II	WSCD1	3'UTR	shelf	3'UTR-shelf	chr17:6023653-6024084	NA	NA				0.625988	0.932712
cg19345277	19	57646138	F	II	ZIM3	3'UTR	opensea	3'UTR-opensea		NA	NA				0.630776	0.94354
cg00657674	3	102198240	F	II	ZPLD1	3'UTR	opensea	3'UTR-opensea		NA	NA				0.457777	0.76654
cg10222734	10	52612019	R	II	A1CF	5'UTR	opensea	5'UTR-opensea		NA	TRUE				0.527566	0.853844
cg00691081	16	6379449	R	II	A2BP1	5'UTR	opensea	5'UTR-opensea		NA	NA				0.619733	0.923158
cg02909809	16	6072012	R	II	A2BP1	5'UTR	shore	5'UTR-shore	chr16:6068914-6070401	NA	NA				0.328327	0.748446
cg06035708	16	6073509	R	II	A2BP1	5'UTR	shelf	5'UTR-shelf	chr16:6068914-6070401	NA	NA				0.209615	0.695531
cg08249698	16	6610161	R	II	A2BP1	5'UTR	opensea	5'UTR-opensea		NA	TRUE				0.34064	0.791823
cg08390979	16	6094220	F	II	A2BP1	5'UTR	opensea	5'UTR-opensea		NA	TRUE				0.472277	0.857773
cg16716449	16	6976709	F	II	A2BP1	5'UTR	opensea	5'UTR-opensea		NA	TRUE			rs56177167	0.603943	0.904146
cg25097705	4	175887842	R	II	ADAM29	5'UTR	opensea	5'UTR-opensea		NA	NA				0.534886	0.849796
cg13859847	15	79579422	R	II	ANKRD34C	5'UTR	shelf	5'UTR-shelf	chr15:79576059-79576270	NA	NA				0.409247	0.744479
cg20959403	12	101280484	R	II	ANO4	5'UTR	opensea	5'UTR-opensea		NA	NA				0.341892	0.669248
cg13080029	1	34639624	R	II	C1orf94	5'UTR	shelf	5'UTR-shelf	chr1:34642382-34643024	NA	NA				0.596956	0.917885
cg06700275	17	77041801	F	II	C1QTNF1	5'UTR	shore	5'UTR-shore	chr17:77043741-77044489	NA	TRUE				0.29854	0.751429
cg12813192	5	41252118	F	II	C6	5'UTR	opensea	5'UTR-opensea		NA	TRUE				0.56242	0.875785
cg24883742	5	41219519	F	II	C6	5'UTR	opensea	5'UTR-opensea		NA	TRUE				0.195628	0.678409
cg00094303	16	65039041	R	II	CDH11	5'UTR	opensea	5'UTR-opensea		NA	NA				0.556393	0.875125
cg01021552	16	65046268	F	II	CDH11	5'UTR	opensea	5'UTR-opensea		NA	TRUE				0.332688	0.710362
cg03802982	16	65089255	F	II	CDH11	5'UTR	opensea	5'UTR-opensea		NA	TRUE				0.576412	0.884307
cg09108073	16	65077778	F	II	CDH11	5'UTR	opensea	5'UTR-opensea		NA	TRUE				0.466287	0.832004
cg09631415	16	65097075	F	II	CDH11	5'UTR	opensea	5'UTR-opensea		NA	TRUE				0.334043	0.634332
cg15050865	5	19886600	R	II	CDH18	5'UTR	opensea	5'UTR-opensea		NA	NA				0.476732	0.782162
cg13523654	18	24762316	F	II	CHST9	5'UTR	shelf	5'UTR-shelf	chr18:24764951-24765507	NA	NA				0.575149	0.89217
cg15452017	4	46737312	F	II	COX7B2	5'UTR	opensea	5'UTR-opensea		NA	NA				0.588488	0.935267
cg21472835	4	46874750	R	II	COX7B2	5'UTR	opensea	5'UTR-opensea		NA	NA				0.58519	0.906179
cg19139832	3	131631841	R	II	CPNE4	5'UTR	opensea	5'UTR-opensea		NA	TRUE				0.527838	0.840887
cg08116915	4	8597048	R	II	CPZ	5'UTR	shelf	5'UTR-shelf	chr4:8594412-8594777	NA	NA				0.490211	0.808056
cg09096383	4	70796842	R	II	CSN1S1	5'UTR	opensea	5'UTR-opensea		NA	NA				0.636474	0.947369
cg10821830	2	79823717	F	II	CTNNA2	5'UTR	opensea	5'UTR-opensea		NA	TRUE		rs79508191		0.415154	0.819912
cg08123701	1	57955106	R	II	DAB1	5'UTR	opensea	5'UTR-opensea		NA	TRUE				0.401519	0.746475
cg14777634	1	58324995	R	II	DAB1	5'UTR	opensea	5'UTR-opensea		NA	TRUE				0.592954	0.903437
cg13682325	9	122111180	F	II	DBC1	5'UTR	opensea	5'UTR-opensea		NA	TRUE				0.410002	0.744901
cg20810997	20	29978353	F	II	DEFB119	5'UTR	opensea	5'UTR-opensea		NA	NA			rs6057688	0.184914	0.559866
cg27373604	11	83372714	F	II	DLG2	5'UTR	opensea	5'UTR-opensea		NA	TRUE				0.481171	0.798433
cg12626882	17	11786412	F	II	DNAH9	5'UTR	opensea	5'UTR-opensea		NA	NA				0.155133	0.514373
cg25022311	11	113342307	R	II	DRD2	5'UTR	shelf	5'UTR-shelf	chr11:113345068-113346328	NA	NA				0.557157	0.875025
cg14144038	9	23778354	R	II	ELAVL2	5'UTR	opensea	5'UTR-opensea		NA	TRUE				0.510022	0.828627
cg07411420	3	56492969	F	II	ERC2	5'UTR	opensea	5'UTR-opensea		NA	TRUE		rs58882991		0.547729	0.858071
cg15246805	6	133584189	R	II	EYA4	5'UTR	opensea	5'UTR-opensea		NA	TRUE				0.537614	0.880794
cg23434592	8	139489757	R	II	FAM135B	5'UTR	opensea	5'UTR-opensea		NA	NA				0.453492	0.801491
cg22129183	2	75783509	F	II	FAM176A	5'UTR	shelf	5'UTR-shelf	chr2:75787129-75787420	NA	NA		rs718507		0.336602	0.664929
cg19720260	11	114549291	F	II	FAM55B	5'UTR	opensea	5'UTR-opensea		NA	NA				0.27909	0.618933
cg15005421	6	76177392	F	II	FILIP1	5'UTR	opensea	5'UTR-opensea		NA	TRUE				0.483685	0.838086
cg08681919	6	96497737	F	II	FUT9	5'UTR	opensea	5'UTR-opensea		NA	TRUE				0.599291	0.934726
cg09022808	22	30960857	F	II	GAL3ST1	5'UTR	opensea	5'UTR-opensea		NA	NA				0.46002	0.771181
cg18287066	1	240671647	F	II	GREM2	5'UTR	opensea	5'UTR-opensea		NA	TRUE				0.324765	0.749645
cg00791406	12	14118880	R	II	GRIN2B	5'UTR	opensea	5'UTR-opensea		NA	TRUE				0.564666	0.885022
cg24682512	7	86277679	F	II	GRM3	5'UTR	opensea	5'UTR-opensea		NA	TRUE			rs77477126	0.492283	0.804555
cg04546573	2	189198567	R	II	GULP1	5'UTR	opensea	5'UTR-opensea		NA	TRUE				0.565875	0.886367
cg19202813	2	189216616	F	II	GULP1	5'UTR	opensea	5'UTR-opensea		NA	TRUE				0.47145	0.87035
cg18327772	1	34329069	R	II	HMGB4	5'UTR	opensea	5'UTR-opensea		NA	NA				0.561249	0.884207
cg27559224	1	34329348	F	II	HMGB4	5'UTR	opensea	5'UTR-opensea		NA	NA				0.379343	0.804905
cg00380428	17	77463587	R	II	HRNBP3	5'UTR	shelf	5'UTR-shelf	chr17:77460245-77460646	NA	NA				0.559166	0.890731
cg02150820	17	77390045	F	II	HRNBP3	5'UTR	opensea	5'UTR-opensea		NA	NA				0.402242	0.729805
cg09837116	17	77190359	F	II	HRNBP3	5'UTR	shelf	5'UTR-shelf	chr17:77194067-77194269	NA	NA				0.406412	0.716983
cg20495903	17	77457534	F	II	HRNBP3	5'UTR	shelf	5'UTR-shelf	chr17:77460245-77460646	TRUE	NA		rs4638621	rs79109142	0.538548	0.869042
cg10584271	3	52814643	F	II	ITIH1	5'UTR	opensea	5'UTR-opensea		NA	NA			rs75097760	0.425087	0.732597
cg02608452	11	30034396	R	II	KCNA4	5'UTR	shelf	5'UTR-shelf	chr11:30037672-30037944	NA	NA				0.490131	0.876613
cg04063166	11	30034452	F	II	KCNA4	5'UTR	shelf	5'UTR-shelf	chr11:30037672-30037944	NA	NA				0.203758	0.546747
cg14393466	11	30034490	R	II	KCNA4	5'UTR	shelf	5'UTR-shelf	chr11:30037672-30037944	NA	NA				0.577568	0.911593
cg07175433	4	21947400	F	II	KCNIP4	5'UTR	shelf	5'UTR-shelf	chr4:21950085-21950346	NA	NA				0.309956	0.764609
cg11300208	3	178422610	R	II	KCNMB2	5'UTR	opensea	5'UTR-opensea		NA	TRUE			rs78765625	0.424664	0.758686
cg09904358	10	24446911	R	II	KIAA1217	5'UTR	opensea	5'UTR-opensea		NA	NA				0.451557	0.861661
cg16113347	14	93899367	F	II	KIAA1409	5'UTR	shore	5'UTR-shore	chr14:93896736-93897466	NA	NA				0.375801	0.805008
cg18822544	21	31692465	R	II	KRTAP26-1	5'UTR	opensea	5'UTR-opensea		NA	NA				0.554699	0.863135
cg08166767	1	152671348	R	II	LCE2A	5'UTR	opensea	5'UTR-opensea		NA	NA				0.416527	0.738305
cg21312148	1	152636074	R	II	LCE2D	5'UTR	opensea	5'UTR-opensea		NA	NA				0.573636	0.888363
cg13366738	1	152815843	R	II	LCE6A	5'UTR	opensea	5'UTR-opensea		NA	NA				0.439896	0.85492
cg03864479	5	38534081	F	II	LIFR	5'UTR	opensea	5'UTR-opensea		NA	TRUE				0.339346	0.714549
cg10959950	5	38535574	R	II	LIFR	5'UTR	opensea	5'UTR-opensea		NA	TRUE				0.414371	0.774803
cg17028067	6	161086715	R	II	LPA	5'UTR	opensea	5'UTR-opensea		NA	NA				0.541814	0.842755
cg07784084	3	26751141	F	II	LRRC3B	5'UTR	opensea	5'UTR-opensea		NA	NA				0.52798	0.870304
cg12416080	3	26750855	R	II	LRRC3B	5'UTR	opensea	5'UTR-opensea		NA	NA				0.451289	0.819904
cg13046257	3	26700158	F	II	LRRC3B	5'UTR	opensea	5'UTR-opensea		NA	TRUE		rs1907168		0.636736	0.937567
cg01218350	2	210517441	R	II	MAP2	5'UTR	opensea	5'UTR-opensea		NA	NA				0.59717	0.900499
cg26946769	18	48189538	R	II	MAPK4	5'UTR	shore	5'UTR-shore	chr18:48190434-48190669	NA	NA				0.539009	0.864908
cg02570981	4	165108732	R	II	MARCH1	5'UTR	shore	5'UTR-shore	chr4:165109389-165109842	NA	NA				0.395934	0.857561
cg19400238	4	165118368	F	II	MARCH1	5'UTR	opensea	5'UTR-opensea		NA	NA				0.475211	0.811549
cg09175338	17	10372273	R	II	MYH4	5'UTR	opensea	5'UTR-opensea		NA	NA				0.524402	0.864299
cg27651090	13	109270071	R	II	MYO16	5'UTR	opensea	5'UTR-opensea		NA	TRUE				0.59342	0.928167
cg26123647	2	2195399	F	II	MYT1L	5'UTR	shore	5'UTR-shore	chr2:2193510-2193716	NA	NA				0.369749	0.678908
cg25597535	7	31379820	F	II	NEUROD6	5'UTR	shelf	5'UTR-shelf	chr7:31375845-31376542	NA	NA		rs77384970		0.52462	0.838485
cg26312920	7	31380390	R	II	NEUROD6	5'UTR	shelf	5'UTR-shelf	chr7:31375845-31376542	NA	NA				0.471397	0.80418
cg03789934	19	56342665	R	II	NLRP11	5'UTR	opensea	5'UTR-opensea		NA	NA				0.210326	0.691931
cg22190114	19	56459234	R	II	NLRP8	5'UTR	opensea	5'UTR-opensea		NA	NA				0.607312	0.929203
cg02397205	12	117796245	F	II	NOS1	5'UTR	shore	5'UTR-shore	chr12:117798076-117799448	NA	NA				0.526656	0.894263
cg21556967	4	156132665	F	II	NPY2R	5'UTR	shelf	5'UTR-shelf	chr4:156129168-156130209	NA	NA				0.323771	0.645037
cg04212127	11	78809824	R	II	ODZ4	5'UTR	opensea	5'UTR-opensea		NA	TRUE				0.425345	0.728982
cg11251728	11	78980839	F	II	ODZ4	5'UTR	opensea	5'UTR-opensea		NA	NA				0.54978	0.863184
cg14098737	11	78954267	F	II	ODZ4	5'UTR	opensea	5'UTR-opensea		NA	TRUE				0.554069	0.872722
cg05922911	11	57795433	R	II	OR9Q1	5'UTR	opensea	5'UTR-opensea		NA	TRUE				0.593516	0.9085
cg25103772	1	176513705	R	II	PAPPA2	5'UTR	opensea	5'UTR-opensea		NA	TRUE				0.568717	0.88713
cg00128482	8	75737456	R	II	PI15	5'UTR	opensea	5'UTR-opensea		NA	NA				0.390173	0.701244
cg17150265	1	242683142	F	II	PLD5	5'UTR	shelf	5'UTR-shelf	chr1:242686916-242687476	NA	NA				0.561744	0.863823
cg19433694	5	35146528	R	II	PRLR	5'UTR	opensea	5'UTR-opensea		NA	TRUE				0.49898	0.898467
cg16769791	8	85178030	R	II	RALYL	5'UTR	opensea	5'UTR-opensea		NA	TRUE				0.420102	0.869835
cg21163701	8	85165845	F	II	RALYL	5'UTR	opensea	5'UTR-opensea		NA	TRUE				0.577732	0.892029
cg19100772	6	72926485	R	II	RIMS1	5'UTR	opensea	5'UTR-opensea		NA	NA				0.501955	0.845979
cg22340475	8	55529845	R	II	RP1	5'UTR	shelf	5'UTR-shelf	chr8:55533803-55534033	NA	NA				0.554713	0.861955
cg08495878	14	95027859	F	II	SERPINA4	5'UTR	opensea	5'UTR-opensea		NA	NA				0.608849	0.921696
cg17251713	18	61443038	F	II	SERPINB7	5'UTR	opensea	5'UTR-opensea		NA	NA				0.447913	0.824357
cg05953243	11	26743425	F	II	SLC5A12	5'UTR	opensea	5'UTR-opensea		NA	NA		rs7106869		0.510242	0.852542
cg07235577	8	51039471	F	II	SNTG1	5'UTR	opensea	5'UTR-opensea		NA	TRUE				0.294285	0.621835
cg09902062	1	152944334	R	II	SPRR4	5'UTR	opensea	5'UTR-opensea		NA	NA				0.485836	0.832979
cg17796348	4	70864093	F	II	STATH	5'UTR	opensea	5'UTR-opensea		NA	NA				0.561035	0.918426
cg19872923	12	79457822	F	II	SYT1	5'UTR	opensea	5'UTR-opensea		NA	TRUE		rs34237108		0.551944	0.885639
cg13318543	12	29932047	R	II	TMTC1	5'UTR	shelf	5'UTR-shelf	chr12:29935995-29937433	NA	NA			rs76202914	0.305182	0.640739
cg18121713	2	17738759	F	II	VSNL1	5'UTR	opensea	5'UTR-opensea		NA	TRUE		rs62131500		0.429018	0.770667
cg27394794	10	52600370	R	II	A1CF	Body	opensea	Body-opensea		NA	NA				0.490927	0.86181
cg04892758	16	7358470	R	II	A2BP1	Body	shelf	Body-shelf	chr16:7354333-7354608	NA	NA			rs73559816	0.487664	0.84354
cg06580966	16	7684063	R	II	A2BP1	Body	opensea	Body-opensea		NA	TRUE				0.373465	0.750819
cg06719334	16	7501308	F	II	A2BP1	Body	opensea	Body-opensea		NA	TRUE				0.471016	0.921108
cg07196505	16	7565837	R	II	A2BP1	Body	shelf	Body-shelf	chr16:7568195-7568413	NA	NA				0.405103	0.753072
cg09790780	16	7482013	R	II	A2BP1	Body	opensea	Body-opensea		NA	TRUE				0.54631	0.884364
cg00081087	7	34873912	R	II	AAA1	Body	opensea	Body-opensea		NA	NA				0.37753	0.686089
cg01890568	17	31437649	R	I	ACCN1	Body	opensea	Body-opensea		NA	NA				0.481173	0.830784
cg23302998	17	31888899	F	II	ACCN1	Body	opensea	Body-opensea		NA	NA				0.364623	0.793056
cg14906909	12	81640242	R	II	ACSS3	Body	opensea	Body-opensea		NA	TRUE				0.482294	0.859475
cg10084554	10	127991159	F	II	ADAM12	Body	opensea	Body-opensea		NA	TRUE				0.195982	0.571123
cg24947212	10	127999713	F	II	ADAM12	Body	opensea	Body-opensea		NA	TRUE				0.471969	0.848788
cg01881590	5	5302219	F	II	ADAMTS16	Body	shore	Body-shore	chr5:5303263-5303489	NA	NA		rs12521040		0.545263	0.917826
cg05989248	15	100530651	R	II	ADAMTS17	Body	shelf	Body-shelf	chr15:100533145-100533372	NA	NA				0.576118	0.893241
cg27344315	15	100560801	F	II	ADAMTS17	Body	opensea	Body-opensea		NA	TRUE		rs73482713		0.430141	0.74885
cg24643381	12	43941378	F	II	ADAMTS20	Body	shelf	Body-shelf	chr12:43944719-43946285	NA	NA			rs67715439	0.507285	0.836624
cg16526133	3	64636717	F	II	ADAMTS9	Body	opensea	Body-opensea		NA	TRUE				0.593079	0.905259
cg14625154	9	18706865	F	II	ADAMTSL1	Body	opensea	Body-opensea		NA	TRUE				0.382901	0.683013
cg08218646	10	1692977	F	II	ADARB2	Body	opensea	Body-opensea		NA	NA				0.48883	0.820376
cg16253976	5	7686199	F	II	ADCY2	Body	opensea	Body-opensea		NA	TRUE				0.420247	0.840811
cg02776627	8	26720076	F	II	ADRA1A	Body	shore	Body-shore	chr8:26721642-26724566	NA	NA				0.627881	0.938565
cg07572251	8	26688088	F	II	ADRA1A	Body	opensea	Body-opensea		NA	NA				0.354228	0.775326
cg23328194	8	26687962	R	II	ADRA1A	Body	opensea	Body-opensea		NA	NA				0.432595	0.800126
cg17979970	5	159392266	F	II	ADRA1B	Body	opensea	Body-opensea		NA	TRUE				0.358389	0.665745
cg04321240	15	87516203	F	II	AGBL1	Body	opensea	Body-opensea		NA	TRUE		rs74025715		0.414928	0.78059
cg12868052	15	87042642	F	II	AGBL1	Body	opensea	Body-opensea		NA	TRUE				0.486167	0.810162
cg17840707	15	86951099	R	II	AGBL1	Body	opensea	Body-opensea		NA	TRUE				0.580379	0.906969
cg19887404	15	87131408	F	II	AGBL1	Body	opensea	Body-opensea		NA	TRUE				0.580823	0.907663
cg25281584	1	49511514	F	II	AGBL4	Body	opensea	Body-opensea		NA	NA		rs35007259		0.563238	0.893806
cg11474135	4	113933301	F	II	ANK2	Body	opensea	Body-opensea		NA	TRUE				0.37162	0.768651
cg27028281	4	114038454	R	II	ANK2	Body	opensea	Body-opensea		NA	TRUE				0.575384	0.905669
cg20211778	10	37418731	F	II	ANKRD30A	Body	shelf	Body-shelf	chr10:37414145-37414769	NA	NA				0.564456	0.875115
cg04798824	12	99640830	F	II	ANKS1B	Body	opensea	Body-opensea		NA	NA			rs11109774	0.475732	0.807577
cg08287791	12	100002574	R	II	ANKS1B	Body	opensea	Body-opensea		NA	TRUE				0.43737	0.799883
cg18447785	12	99640693	F	II	ANKS1B	Body	opensea	Body-opensea		NA	NA				0.500539	0.910094
cg24305861	12	99564273	F	II	ANKS1B	Body	opensea	Body-opensea		NA	TRUE				0.52279	0.892851
cg05146852	11	26523296	R	II	ANO3	Body	opensea	Body-opensea		NA	NA				0.396758	0.838868
cg06459070	15	83331441	F	II	AP3B2	Body	opensea	Body-opensea		NA	NA				0.542722	0.905254
cg19175742	15	83331452	F	II	AP3B2	Body	opensea	Body-opensea		NA	NA				0.299521	0.728096
cg13287979	2	21229872	F	II	APOB	Body	opensea	Body-opensea		NA	NA	low-CpG:21082521-21083452	rs72654403	rs72654404	0.506224	0.854971
cg26560769	1	177002422	R	II	ASTN1	Body	opensea	Body-opensea		NA	TRUE				0.490365	0.808192
cg13978347	9	120140243	F	II	ASTN2	Body	opensea	Body-opensea		NA	NA		rs4587406		0.57689	0.885666
cg13371910	6	69990372	R	II	BAI3	Body	opensea	Body-opensea		NA	TRUE				0.514343	0.898627
cg24585203	11	27105814	R	II	BBOX1	Body	opensea	Body-opensea		NA	TRUE				0.284346	0.75426
cg12861622	8	47761906	F	II	BEYLA	Body	opensea	Body-opensea		NA	NA		rs77393702		0.262049	0.783751
cg14622659	6	55647893	F	II	BMP5	Body	opensea	Body-opensea		NA	TRUE				0.587534	0.906992
cg22023826	6	55639442	R	II	BMP5	Body	opensea	Body-opensea		NA	TRUE				0.590644	0.913907
cg13236649	20	55835020	R	II	BMP7	Body	opensea	Body-opensea		NA	NA				0.412723	0.789837
cg09807875	7	34136112	F	II	BMPER	Body	opensea	Body-opensea		TRUE	TRUE				0.416832	0.742908
cg15020132	7	34122682	F	II	BMPER	Body	shelf	Body-shelf	chr7:34118463-34118759	NA	NA		rs5883448		0.540962	0.878933
cg15190834	7	34066196	F	II	BMPER	Body	opensea	Body-opensea		NA	TRUE				0.629862	0.936617
cg02691934	10	128209602	R	II	C10orf90	Body	opensea	Body-opensea		NA	NA				0.592721	0.901093
cg26282761	10	128193219	R	II	C10orf90	Body	shore	Body-shore	chr10:128193311-128193531	NA	NA				0.499539	0.814775
cg24301414	19	50663474	R	II	C19orf41	Body	shelf	Body-shelf	chr19:50666147-50666514	NA	NA				0.55329	0.875525
cg09822482	1	179519214	F	II	C1orf125	Body	opensea	Body-opensea		NA	NA				0.518033	0.931604
cg00164678	19	10152171	F	II	C3P1	Body	opensea	Body-opensea		NA	NA				0.481664	0.822324
cg23043389	19	10174041	F	II	C3P1	Body	shore	Body-shore	chr19:10172698-10172900	NA	NA				0.5381	0.852299
cg02598319	5	41160373	F	II	C6	Body	opensea	Body-opensea		NA	TRUE			rs77363096	0.633599	0.951964
cg09488352	6	53950838	R	II	C6orf142	Body	opensea	Body-opensea		NA	TRUE				0.638535	0.954003
cg18403193	6	166349977	F	II	C6orf176	Body	shelf	Body-shelf	chr6:166353937-166354233	NA	NA				0.472132	0.782455
cg12691739	17	50021408	R	II	CA10	Body	opensea	Body-opensea		NA	NA				0.494482	0.891429
cg17208530	17	49810062	R	II	CA10	Body	opensea	Body-opensea		NA	TRUE				0.565136	0.875885
cg26629942	17	49998512	R	II	CA10	Body	opensea	Body-opensea		NA	TRUE				0.229769	0.774902
cg27504861	17	49825314	F	II	CA10	Body	opensea	Body-opensea		NA	NA				0.402788	0.724447
cg00350503	19	13613614	F	II	CACNA1A	Body	shelf	Body-shelf	chr19:13616752-13617267	NA	NA		rs2900966		0.481089	0.859746
cg02637414	19	13613091	F	II	CACNA1A	Body	shelf	Body-shelf	chr19:13616752-13617267	NA	NA		rs7253103		0.556938	0.863316
cg11388802	1	181577847	R	II	CACNA1E	Body	opensea	Body-opensea		NA	TRUE				0.539937	0.913639
cg16493071	16	1225126	F	I	CACNA1H	Body	shelf	Body-shelf	chr16:1227260-1227476	TRUE	TRUE				0.626699	0.939557
cg07535316	7	81752694	R	II	CACNA2D1	Body	opensea	Body-opensea		NA	TRUE				0.341694	0.675363
cg13558509	7	81935073	F	II	CACNA2D1	Body	opensea	Body-opensea		NA	TRUE				0.544295	0.883049
cg02906784	3	54815664	R	II	CACNA2D3	Body	opensea	Body-opensea		NA	TRUE				0.441012	0.875158
cg08225137	3	54915807	F	II	CACNA2D3	Body	opensea	Body-opensea		NA	TRUE				0.5914	0.916857
cg19631651	3	55005522	F	II	CACNA2D3	Body	opensea	Body-opensea		NA	TRUE				0.355216	0.746225
cg20954180	3	54606265	F	II	CACNA2D3	Body	opensea	Body-opensea		NA	NA				0.46723	0.876945
cg21506819	3	54737888	F	II	CACNA2D3	Body	opensea	Body-opensea		NA	TRUE				0.536338	0.843629
cg22931795	3	54851924	R	II	CACNA2D3	Body	opensea	Body-opensea		NA	TRUE				0.520114	0.875558
cg23487721	3	54226648	R	II	CACNA2D3	Body	opensea	Body-opensea		NA	TRUE				0.400722	0.797791
cg23516560	3	54934591	R	II	CACNA2D3	Body	opensea	Body-opensea		NA	TRUE				0.498853	0.881013
cg24924505	3	54926024	F	II	CACNA2D3	Body	opensea	Body-opensea		TRUE	TRUE		rs62254539		0.471668	0.807337
cg26068215	3	55050430	F	II	CACNA2D3	Body	opensea	Body-opensea		NA	TRUE			rs77835116	0.467659	0.865937
cg26681383	3	54700753	F	I	CACNA2D3	Body	opensea	Body-opensea		NA	NA				0.348549	0.703697
cg25948255	3	85512134	R	II	CADM2	Body	opensea	Body-opensea		NA	TRUE				0.44851	0.834656
cg16915733	3	62571255	R	II	CADPS	Body	opensea	Body-opensea		NA	NA				0.473166	0.779499
cg24605023	3	62654733	R	II	CADPS	Body	opensea	Body-opensea		NA	TRUE				0.559697	0.875069
cg13810707	7	122018993	R	II	CADPS2	Body	opensea	Body-opensea		NA	TRUE				0.410561	0.758912
cg17557464	7	122384836	R	II	CADPS2	Body	opensea	Body-opensea		NA	TRUE				0.536502	0.847277
cg13885609	11	76812719	R	II	CAPN5	Body	shore	Body-shore	chr11:76813889-76814339	TRUE	NA				0.519985	0.853565
cg18271964	1	10732063	F	II	CASZ1	Body	opensea	Body-opensea		NA	NA				0.594141	0.909276
cg04742384	20	54576415	R	II	CBLN4	Body	shelf	Body-shelf	chr20:54578603-54580678	NA	NA				0.507353	0.826436
cg07951949	16	64985514	R	II	CDH11	Body	shore	Body-shore	chr16:64984681-64984908	NA	TRUE				0.279086	0.65231
cg26963892	16	65017360	F	II	CDH11	Body	opensea	Body-opensea		NA	TRUE		rs75450116	rs76651083	0.446017	0.889737
cg01973778	16	83280511	R	II	CDH13	Body	opensea	Body-opensea		NA	TRUE				0.4187	0.750109
cg02282041	16	82908556	F	II	CDH13	Body	opensea	Body-opensea		NA	TRUE				0.546151	0.874561
cg02289020	16	83037335	F	II	CDH13	Body	opensea	Body-opensea		NA	TRUE				0.461692	0.832779
cg27445072	16	82921787	F	II	CDH13	Body	opensea	Body-opensea		NA	TRUE		rs76584076		0.607908	0.932058
cg00009553	16	61854084	F	II	CDH8	Body	opensea	Body-opensea		NA	NA		rs7191782		0.43646	0.804124
cg16008918	4	78740080	F	II	CNOT6L	Body	island	Body-island	chr4:78739707-78741555	NA	NA				0.488139	0.0487066
cg07674386	3	74471520	R	II	CNTN3	Body	opensea	Body-opensea		NA	NA				0.559419	0.927091
cg08105471	3	74439236	R	I	CNTN3	Body	opensea	Body-opensea		NA	TRUE				0.483184	0.820533
cg09614932	3	74337905	F	II	CNTN3	Body	opensea	Body-opensea		NA	NA		rs6766107		0.41226	0.835625
cg13336112	3	74451852	F	II	CNTN3	Body	opensea	Body-opensea		NA	TRUE				0.348079	0.811316
cg19604896	3	2629864	F	II	CNTN4	Body	opensea	Body-opensea		NA	NA		rs2728060		0.482316	0.835603
cg25924807	3	2696551	F	II	CNTN4	Body	opensea	Body-opensea		NA	TRUE		rs35551461	rs73112541	0.603635	0.914617
cg05630943	16	76521159	R	II	CNTNAP4	Body	opensea	Body-opensea		NA	TRUE				0.450735	0.864096
cg27420415	16	76349255	F	II	CNTNAP4	Body	opensea	Body-opensea		NA	NA				0.557082	0.872267
cg05049825	2	124944568	F	II	CNTNAP5	Body	opensea	Body-opensea		NA	TRUE				0.531828	0.89916
cg20825022	2	124920645	R	II	CNTNAP5	Body	opensea	Body-opensea		NA	TRUE				0.285429	0.763853
cg21445398	2	125425654	F	II	CNTNAP5	Body	opensea	Body-opensea		NA	TRUE				0.398585	0.787602
cg02100381	13	111025711	F	II	COL4A2	Body	opensea	Body-opensea		NA	TRUE				0.448702	0.76019
cg13067649	3	130300740	F	II	COL6A6	Body	opensea	Body-opensea		NA	NA				0.561296	0.887859
cg06539006	2	207814687	F	II	CPO	Body	opensea	Body-opensea		NA	NA				0.455008	0.794895
cg08345040	4	8608235	F	II	CPZ	Body	opensea	Body-opensea		NA	NA		rs41266533		0.609267	0.94032
cg02487491	8	4183726	R	II	CSMD1	Body	opensea	Body-opensea		NA	NA			rs35460033	0.599938	0.918817
cg23564432	8	3253958	R	II	CSMD1	Body	opensea	Body-opensea		NA	NA				0.443216	0.811117
cg26837853	8	3970118	R	II	CSMD1	Body	opensea	Body-opensea		NA	NA				0.449116	0.881654
cg09844805	1	34325183	F	II	CSMD2	Body	opensea	Body-opensea		NA	NA				0.410267	0.816008
cg13784443	2	80807289	F	II	CTNNA2	Body	opensea	Body-opensea		NA	TRUE				0.614794	0.924821
cg18610616	10	68039681	R	II	CTNNA3	Body	opensea	Body-opensea		NA	TRUE				0.576766	0.899342
cg13685506	5	11851713	R	II	CTNND2	Body	opensea	Body-opensea		NA	TRUE				0.532526	0.879333
cg15974196	5	11791728	F	II	CTNND2	Body	opensea	Body-opensea		NA	TRUE				0.520892	0.89615
cg08852641	19	41510098	R	I	CYP2B6	Body	opensea	Body-opensea		NA	NA	low-CpG:46201630-46202155			0.261729	0.61087
cg20426415	10	96446783	F	II	CYP2C18	Body	opensea	Body-opensea		NA	NA				0.372185	0.745367
cg02620533	1	57719013	R	II	DAB1	Body	opensea	Body-opensea		NA	TRUE		rs79397129		0.416369	0.821785
cg24270629	18	50823537	F	II	DCC	Body	opensea	Body-opensea		NA	NA			rs76124739	0.277062	0.827879
cg25818763	18	49872014	R	II	DCC	Body	shelf	Body-shelf	chr18:49868377-49868759	NA	NA				0.381571	0.7317
cg13700506	20	29892486	R	II	DEFB116	Body	opensea	Body-opensea		NA	NA				0.193261	0.522301
cg20312687	20	29956585	F	II	DEFB118	Body	opensea	Body-opensea		NA	NA				0.560953	0.913473
cg07594472	20	29965177	R	II	DEFB119	Body	opensea	Body-opensea		NA	NA				0.479022	0.859153
cg18462653	20	29978176	F	II	DEFB119	Body	opensea	Body-opensea		NA	NA		rs73108009		0.357917	0.817745
cg08292485	20	29993663	F	II	DEFB121	Body	opensea	Body-opensea		NA	NA				0.1112	0.591337
cg01349088	20	30012193	F	II	DEFB122	Body	opensea	Body-opensea		NA	NA				0.499541	0.837183
cg01019188	7	14809526	R	II	DGKB	Body	opensea	Body-opensea		NA	TRUE				0.539198	0.839359
cg13962866	13	19622781	F	I	DKFZp686A1627	Body	opensea	Body-opensea		NA	NA		rs56242413		0.348528	0.685299
cg05174766	11	84880848	F	II	DLG2	Body	opensea	Body-opensea		NA	TRUE		rs76289510		0.509075	0.840877
cg25720969	11	84763263	F	II	DLG2	Body	opensea	Body-opensea		NA	TRUE				0.443454	0.905087
cg27230705	10	124380473	R	II	DMBT1	Body	opensea	Body-opensea		NA	NA				0.37912	0.747007
cg27241873	17	11515343	R	II	DNAH9	Body	opensea	Body-opensea		NA	NA				0.595709	0.93766
cg04774103	2	230517179	R	II	DNER	Body	opensea	Body-opensea		NA	TRUE				0.440288	0.831278
cg04315554	2	115458559	F	II	DPP10	Body	opensea	Body-opensea		NA	TRUE				0.505937	0.827791
cg12448298	2	115822039	R	II	DPP10	Body	opensea	Body-opensea		NA	NA				0.498624	0.880338
cg15726040	2	115598354	R	II	DPP10	Body	opensea	Body-opensea		NA	TRUE				0.483168	0.888449
cg01181150	7	154407878	R	II	DPP6	Body	opensea	Body-opensea		NA	NA				0.509718	0.849217
cg01921323	7	153881192	F	II	DPP6	Body	opensea	Body-opensea		NA	TRUE				0.249557	0.665263
cg03276000	7	154087975	F	II	DPP6	Body	opensea	Body-opensea		NA	NA				0.472054	0.863189
cg07467482	7	154006066	F	II	DPP6	Body	shelf	Body-shelf	chr7:154001964-154002281	NA	TRUE				0.452134	0.787627
cg13016237	7	154681513	F	II	DPP6	Body	shelf	Body-shelf	chr7:154684402-154684630	NA	NA				0.576338	0.930953
cg17006281	7	154589595	F	II	DPP6	Body	shelf	Body-shelf	chr7:154585682-154586336	NA	NA				0.556904	0.857359
cg19162075	7	154179255	F	II	DPP6	Body	opensea	Body-opensea		NA	NA				0.368548	0.800732
cg19555191	7	154474067	R	II	DPP6	Body	opensea	Body-opensea		NA	NA		rs74618183		0.411511	0.736197
cg22255773	7	154557556	R	II	DPP6	Body	opensea	Body-opensea		NA	TRUE				0.356077	0.723358
cg22679813	7	154068736	R	I	DPP6	Body	opensea	Body-opensea		NA	TRUE				0.477783	0.852979
cg26738880	7	154429032	R	II	DPP6	Body	opensea	Body-opensea		NA	NA				0.485828	0.917628
cg18990157	2	27166550	R	II	DPYSL5	Body	opensea	Body-opensea		NA	TRUE			rs34064589	0.430516	0.804524
cg11701372	21	41990060	F	II	DSCAM	Body	opensea	Body-opensea		NA	NA				0.607991	0.916656
cg14903245	21	41556496	F	II	DSCAM	Body	shore	Body-shore	chr21:41554618-41554959	NA	NA		rs11911602		0.341934	0.844428
cg25023666	21	41585021	F	II	DSCAM	Body	opensea	Body-opensea		NA	NA				0.46518	0.885053
cg22386311	18	28898907	F	II	DSG1	Body	opensea	Body-opensea		NA	NA				0.464389	0.866496
cg26712821	3	15244698	R	II	DVWA	Body	shelf	Body-shelf	chr3:15247446-15248320	NA	NA				0.275718	0.610334
cg25344265	5	38273388	R	II	EGFLAM	Body	opensea	Body-opensea		NA	NA				0.566966	0.89505
cg00511107	7	55119688	R	II	EGFR	Body	opensea	Body-opensea		NA	TRUE				0.616418	0.948497
cg01461514	7	55177182	R	II	EGFR	Body	opensea	Body-opensea		NA	TRUE				0.306554	0.772441
cg02166842	7	55179471	F	II	EGFR	Body	opensea	Body-opensea		NA	TRUE				0.473318	0.835928
cg01967642	1	38229476	F	II	EPHA10	Body	shore	Body-shore	chr1:38229838-38230888	NA	NA				0.254867	0.705848
cg15601529	1	38223969	R	II	EPHA10	Body	shelf	Body-shelf	chr1:38227079-38227741	NA	NA				0.580407	0.91376
cg01556799	3	96844879	F	II	EPHA6	Body	opensea	Body-opensea		NA	TRUE				0.359558	0.774603
cg05455279	3	97109009	R	II	EPHA6	Body	opensea	Body-opensea		NA	TRUE				0.439057	0.77569
cg19963231	3	97151261	R	II	EPHA6	Body	opensea	Body-opensea		NA	TRUE				0.42815	0.746173
cg14614917	3	55984778	R	II	ERC2	Body	opensea	Body-opensea		NA	NA				0.426074	0.7969
cg11448557	10	61082208	F	II	FAM13C	Body	opensea	Body-opensea		NA	TRUE				0.587684	0.898259
cg13858909	15	29489350	F	II	FAM189A1	Body	opensea	Body-opensea		NA	NA				0.509446	0.857911
cg23400715	22	48900624	R	I	FAM19A5	Body	opensea	Body-opensea		NA	NA				0.321667	0.703471
cg03397616	11	114577322	R	II	FAM55B	Body	opensea	Body-opensea		NA	NA				0.46907	0.859208
cg15653478	11	92116826	R	II	FAT3	Body	opensea	Body-opensea		NA	TRUE				0.268599	0.643691
cg15705971	11	92110262	F	II	FAT3	Body	opensea	Body-opensea		NA	TRUE				0.434882	0.771588
cg01572460	5	15865364	F	II	FBXL7	Body	opensea	Body-opensea		NA	TRUE		rs79339578		0.273167	0.589853
cg02704181	5	15572568	R	II	FBXL7	Body	opensea	Body-opensea		NA	TRUE				0.548831	0.937019
cg04001359	5	15683259	F	II	FBXL7	Body	opensea	Body-opensea		NA	TRUE				0.434093	0.748966
cg13373080	5	15918940	R	II	FBXL7	Body	opensea	Body-opensea		NA	TRUE			rs75600085	0.505009	0.827582
cg13394491	5	15737401	R	II	FBXL7	Body	opensea	Body-opensea		NA	TRUE				0.500136	0.849933
cg18620300	5	15757078	F	II	FBXL7	Body	opensea	Body-opensea		NA	TRUE			rs58989236	0.521064	0.944388
cg24185447	5	15935879	R	II	FBXL7	Body	shore	Body-shore	chr5:15936641-15937316	NA	NA				0.5923	0.933616
cg22830694	3	192417927	R	II	FGF12	Body	opensea	Body-opensea		NA	TRUE				0.316938	0.651915
cg10069736	13	102929516	R	II	FGF14	Body	opensea	Body-opensea		NA	TRUE				0.506037	0.869068
cg17789713	2	164571035	R	II	FIGN	Body	opensea	Body-opensea		NA	TRUE				0.474306	0.817954
cg13687885	6	76112718	F	II	FILIP1	Body	opensea	Body-opensea		NA	TRUE				0.554729	0.876297
cg14492302	17	21911362	R	II	FLJ36000	Body	opensea	Body-opensea		NA	NA				0.438836	0.89016
cg21857867	17	21911418	R	II	FLJ36000	Body	opensea	Body-opensea		NA	NA				0.297972	0.777607
cg09783969	15	100886002	R	II	FLJ42289	Body	shelf	Body-shelf	chr15:100880957-100882438	NA	NA				0.355046	0.6741
cg12977942	5	92839308	R	II	FLJ42709	Body	opensea	Body-opensea		NA	TRUE				0.329413	0.647305
cg07418387	1	240375464	F	II	FMN2	Body	shelf	Body-shelf	chr1:240370859-240371526	NA	TRUE				0.349351	0.736138
cg08641973	1	240517881	F	II	FMN2	Body	opensea	Body-opensea		NA	TRUE				0.528212	0.913247
cg05322332	4	79176098	R	I	FRAS1	Body	opensea	Body-opensea		NA	NA			rs10010118	0.40347	0.71006
cg07042729	15	27184849	R	II	GABRA5	Body	opensea	Body-opensea		NA	NA				0.467908	0.768289
cg09171565	15	27185073	F	II	GABRA5	Body	opensea	Body-opensea		NA	NA				0.533292	0.905924
cg18794976	5	160802610	F	II	GABRB2	Body	opensea	Body-opensea		NA	TRUE				0.307211	0.714569
cg02583228	15	26885279	R	II	GABRB3	Body	opensea	Body-opensea		NA	TRUE				0.531302	0.838233
cg03942042	15	26896681	F	II	GABRB3	Body	opensea	Body-opensea		NA	TRUE				0.482704	0.795707
cg16238351	15	27005165	F	II	GABRB3	Body	opensea	Body-opensea		NA	TRUE				0.583703	0.907221
cg18730034	15	26866630	R	I	GABRB3	Body	opensea	Body-opensea		NA	TRUE				0.592928	0.897651
cg25842107	15	26943032	R	II	GABRB3	Body	opensea	Body-opensea		NA	TRUE				0.539308	0.855862
cg04139895	15	27331340	F	II	GABRG3	Body	opensea	Body-opensea		NA	TRUE				0.570044	0.881552
cg09868640	15	27539735	F	II	GABRG3	Body	opensea	Body-opensea		NA	NA				0.510912	0.865641
cg12439199	15	27232105	F	II	GABRG3	Body	opensea	Body-opensea		NA	NA		rs79369181		0.491642	0.863148
cg19820994	15	27292352	R	II	GABRG3	Body	opensea	Body-opensea		NA	NA				0.600183	0.920304
cg17895446	4	173573053	R	II	GALNTL6	Body	opensea	Body-opensea		NA	TRUE				0.496747	0.828234
cg07333922	13	93943252	F	II	GPC6	Body	opensea	Body-opensea		NA	TRUE				0.521965	0.892183
cg20717075	13	93913765	F	II	GPC6	Body	opensea	Body-opensea		NA	TRUE				0.557161	0.884236
cg21222888	13	94493055	F	II	GPC6	Body	opensea	Body-opensea		NA	NA	low-CpG:93291056-93291057			0.527085	0.838863
cg03607907	16	20083459	R	II	GPR139	Body	shore	Body-shore	chr16:20084707-20085305	NA	NA				0.310512	0.627316
cg18022769	10	25882008	F	II	GPR158	Body	opensea	Body-opensea		NA	NA				0.336693	0.785159
cg25912428	10	125427770	F	II	GPR26	Body	shore	Body-shore	chr10:125425495-125426642	NA	NA				0.337895	0.743284
cg10537176	2	133395195	F	II	GPR39	Body	opensea	Body-opensea		NA	TRUE				0.534421	0.842012
cg12157646	2	133189699	R	II	GPR39	Body	opensea	Body-opensea		NA	NA				0.164895	0.604656
cg15209053	10	87426906	F	II	GRID1	Body	opensea	Body-opensea		NA	TRUE				0.551461	0.895337
cg15791815	4	93517547	F	II	GRID2	Body	opensea	Body-opensea		NA	NA				0.34613	0.77842
cg26746224	4	93356804	F	II	GRID2	Body	opensea	Body-opensea		NA	TRUE				0.405445	0.830617
cg04708601	6	101880078	R	II	GRIK2	Body	opensea	Body-opensea		NA	NA				0.219271	0.627217
cg23715749	1	37413867	F	II	GRIK3	Body	opensea	Body-opensea		NA	TRUE				0.141018	0.579438
cg00116766	16	9857614	F	II	GRIN2A	Body	opensea	Body-opensea		NA	NA		rs56241810		0.561472	0.861601
cg02415992	16	10102278	F	II	GRIN2A	Body	opensea	Body-opensea		NA	TRUE				0.365095	0.79022
cg03616148	16	9911529	R	II	GRIN2A	Body	opensea	Body-opensea		NA	TRUE				0.51616	0.824337
cg09001143	16	9857475	F	II	GRIN2A	Body	opensea	Body-opensea		NA	NA				0.583456	0.904144
cg09923769	16	9918288	R	II	GRIN2A	Body	opensea	Body-opensea		NA	TRUE				0.465274	0.839959
cg14434398	12	13952878	R	II	GRIN2B	Body	opensea	Body-opensea		NA	TRUE				0.420011	0.73127
cg00091960	7	126829514	R	II	GRM8	Body	opensea	Body-opensea		NA	TRUE				0.599611	0.924465
cg24294950	7	126752911	R	II	GRM8	Body	opensea	Body-opensea		NA	NA				0.15331	0.653257
cg23279261	2	48927520	F	II	GTF2A1L	Body	opensea	Body-opensea		NA	TRUE				0.481043	0.838754
cg06618490	15	25509686	F	II	HBII-52-45	Body	opensea	Body-opensea		NA	NA				0.501769	0.869822
cg25590114	11	1661201	F	I	HCCA2	Body	opensea	Body-opensea		NA	NA		rs34528060		0.347906	0.743623
cg21148923	5	45553518	R	II	HCN1	Body	opensea	Body-opensea		NA	TRUE				0.550477	0.867063
cg21935402	5	45262268	F	II	HCN1	Body	opensea	Body-opensea		NA	NA				0.431821	0.748768
cg06408053	10	100680681	R	II	HPSE2	Body	opensea	Body-opensea		NA	TRUE				0.409612	0.711747
cg25970726	10	100638900	F	II	HPSE2	Body	opensea	Body-opensea		NA	TRUE				0.383419	0.695908
cg06288900	16	25868139	R	II	HS3ST4	Body	opensea	Body-opensea		NA	TRUE				0.414328	0.861384
cg21502551	13	97153748	F	II	HS6ST3	Body	opensea	Body-opensea		NA	TRUE				0.563784	0.879318
cg01391280	16	71008454	F	II	HYDIN	Body	opensea	Body-opensea		NA	NA				0.574839	0.881994
cg02823066	12	102819748	F	II	IGF1	Body	opensea	Body-opensea		NA	TRUE				0.416236	0.735651
cg04338250	19	46543685	R	II	IGFL4	Body	opensea	Body-opensea		NA	NA				0.63544	0.943829
cg13840174	1	18693462	R	II	IGSF21	Body	shore	Body-shore	chr1:18691874-18692081	NA	NA				0.460327	0.786211
cg21546975	1	18626865	R	II	IGSF21	Body	opensea	Body-opensea		NA	NA				0.579	0.919889
cg16622651	6	76724431	F	II	IMPG1	Body	opensea	Body-opensea		NA	TRUE				0.350035	0.786232
cg10461878	3	158904717	F	II	IQCJ	Body	opensea	Body-opensea		NA	NA				0.239634	0.643621
cg14472291	7	123141765	R	II	IQUB	Body	opensea	Body-opensea		NA	TRUE				0.510053	0.816891
cg18404041	3	52824283	R	II	ITIH1	Body	opensea	Body-opensea		NA	NA				0.230746	0.617247
cg02855850	1	152882420	F	II	IVL	Body	opensea	Body-opensea		NA	NA				0.492962	0.802093
cg22589504	20	42790265	F	II	JPH2	Body	shore	Body-shore	chr20:42788216-42789168	NA	NA				0.468709	0.811451
cg20083442	8	73600575	R	II	KCNB2	Body	opensea	Body-opensea		NA	TRUE				0.358309	0.701624
cg20326674	14	63179119	R	II	KCNH5	Body	opensea	Body-opensea		NA	NA				0.460798	0.788461
cg25609301	14	63508497	R	II	KCNH5	Body	shelf	Body-shelf	chr14:63512022-63512996	NA	NA				0.421406	0.815459
cg07486085	2	163625066	F	II	KCNH7	Body	opensea	Body-opensea		NA	NA		rs13018506		0.476906	0.881723
cg08088525	4	21546029	F	II	KCNIP4	Body	opensea	Body-opensea		NA	NA				0.426702	0.750445
cg15203632	1	233763901	R	II	KCNK1	Body	opensea	Body-opensea		NA	NA				0.620012	0.929725
cg04923840	1	215228588	R	II	KCNK2	Body	opensea	Body-opensea		NA	TRUE				0.308181	0.794785
cg24464500	1	215196452	R	II	KCNK2	Body	opensea	Body-opensea		NA	TRUE				0.343212	0.815559
cg19062099	5	113744106	F	II	KCNN2	Body	opensea	Body-opensea		NA	TRUE			rs55835326	0.295076	0.671037
cg12709692	4	44425078	R	II	KCTD8	Body	opensea	Body-opensea		NA	TRUE				0.429732	0.779604
cg07984358	10	24704829	R	II	KIAA1217	Body	opensea	Body-opensea		NA	TRUE			rs76419503	0.472125	0.778286
cg08727316	10	24545715	R	II	KIAA1217	Body	opensea	Body-opensea		NA	TRUE				0.59479	0.90696
cg20054872	10	24614999	R	II	KIAA1217	Body	opensea	Body-opensea		NA	TRUE				0.572625	0.897632
cg26680350	10	24728987	F	II	KIAA1217	Body	opensea	Body-opensea		NA	TRUE				0.574316	0.899184
cg24717078	11	126744469	F	II	KIRREL3	Body	opensea	Body-opensea		NA	TRUE				0.592202	0.902808
cg06296759	12	118142003	R	II	KSR2	Body	opensea	Body-opensea		NA	TRUE				0.592552	0.918696
cg16635578	12	118202284	F	II	KSR2	Body	shelf	Body-shelf	chr12:118198767-118199287	NA	NA				0.582538	0.899577
cg21620979	12	118312505	F	II	KSR2	Body	opensea	Body-opensea		NA	NA				0.420726	0.739352
cg17255005	6	129418540	R	II	LAMA2	Body	opensea	Body-opensea		NA	TRUE				0.574274	0.937011
cg04255230	2	74727010	F	I	LBX2	Body	island	Body-island	chr2:74725039-74727038	NA	NA		rs11688235		0.636644	0.271673
cg03709613	2	48960164	R	II	LHCGR	Body	opensea	Body-opensea		NA	NA				0.497196	0.85197
cg16636104	7	104004514	R	II	LHFPL3	Body	opensea	Body-opensea		NA	TRUE				0.516856	0.825382
cg14560435	9	27949504	F	II	LINGO2	Body	opensea	Body-opensea		NA	NA				0.551872	0.918487
cg03428399	1	165174748	F	II	LMX1A	Body	opensea	Body-opensea		NA	NA		rs77557846		0.319956	0.748376
cg02538553	16	34712713	R	II	LOC146481	Body	opensea	Body-opensea		NA	NA				0.42456	0.837349
cg01835326	16	65573166	F	II	LOC283867	Body	opensea	Body-opensea		NA	TRUE		rs76609248		0.238069	0.609468
cg14476095	3	116432221	R	II	LOC285194	Body	opensea	Body-opensea		NA	NA			rs78131213	0.378536	0.729577
cg16086730	5	9782142	F	II	LOC285692	Body	opensea	Body-opensea		NA	TRUE				0.502482	0.903391
cg16555188	5	9838964	R	II	LOC285692	Body	opensea	Body-opensea		NA	TRUE				0.427565	0.871101
cg18640098	5	9888660	R	II	LOC285692	Body	opensea	Body-opensea		TRUE	TRUE				0.578044	0.880632
cg25505023	5	9661569	F	II	LOC285692	Body	opensea	Body-opensea		NA	TRUE			rs74406714	0.473167	0.831094
cg04812644	8	136302000	R	II	LOC286094	Body	opensea	Body-opensea		NA	NA				0.54378	0.887125
cg20799165	8	136302154	R	II	LOC286094	Body	opensea	Body-opensea		NA	NA				0.346502	0.823249
cg04742334	20	37850248	R	II	LOC339568	Body	opensea	Body-opensea		NA	NA				0.515613	0.840136
cg27252467	13	19585665	R	II	LOC348021	Body	opensea	Body-opensea		NA	NA				0.43606	0.788222
cg19623624	10	135278901	R	I	LOC619207	Body	island	Body-island	chr10:135278716-135279116	NA	NA				0.323744	0.624949
cg04550474	7	57247176	R	II	LOC642006	Body	shore	Body-shore	chr7:57247588-57247927	NA	NA				0.177977	0.506916
cg15634928	5	87894586	F	II	LOC645323	Body	shelf	Body-shelf	chr5:87898488-87898736	NA	NA				0.48985	0.876115
cg22495211	7	56514965	R	II	LOC650226	Body	shore	Body-shore	chr7:56515585-56515864	NA	NA				0.600948	0.919396
cg21243848	9	104032118	F	II	LPPR1	Body	opensea	Body-opensea		NA	NA				0.534046	0.838307
cg17961381	2	77524119	F	II	LRRTM4	Body	opensea	Body-opensea		NA	TRUE				0.507577	0.811651
cg03784793	3	116058982	R	II	LSAMP	Body	opensea	Body-opensea		NA	TRUE				0.34097	0.708324
cg23352483	3	116142557	F	II	LSAMP	Body	opensea	Body-opensea		NA	TRUE				0.545095	0.865897
cg00310145	3	65585692	R	II	MAGI1	Body	opensea	Body-opensea		NA	TRUE				0.470131	0.876443
cg02761110	3	65887859	F	II	MAGI1	Body	opensea	Body-opensea		NA	TRUE				0.564259	0.873706
cg02912937	3	65533960	F	II	MAGI1	Body	shore	Body-shore	chr3:65534684-65535344	NA	NA				0.545172	0.895338
cg10255759	3	65733739	F	II	MAGI1	Body	opensea	Body-opensea		NA	TRUE				0.623965	0.92789
cg16177445	3	65469946	R	II	MAGI1	Body	opensea	Body-opensea		NA	TRUE				0.258538	0.630804
cg17251609	3	65489574	R	II	MAGI1	Body	opensea	Body-opensea		NA	TRUE				0.427512	0.800694
cg18858064	3	65463611	R	II	MAGI1	Body	opensea	Body-opensea		NA	TRUE				0.474172	0.864231
cg20119101	3	65541167	F	II	MAGI1	Body	opensea	Body-opensea		NA	TRUE				0.551701	0.912666
cg21466913	3	65506902	R	II	MAGI1	Body	opensea	Body-opensea		NA	TRUE				0.530726	0.903418
cg23080908	3	65580091	R	II	MAGI1	Body	opensea	Body-opensea		NA	TRUE				0.456687	0.800836
cg25383615	3	65652312	R	II	MAGI1	Body	opensea	Body-opensea		NA	TRUE				0.558638	0.944882
cg27574973	7	78218446	R	II	MAGI2	Body	opensea	Body-opensea		NA	TRUE				0.535208	0.839171
cg26996626	18	48191336	F	II	MAPK4	Body	shore	Body-shore	chr18:48190434-48190669	NA	NA				0.497446	0.820807
cg11584519	5	16175867	R	II	MARCH11	Body	shelf	Body-shelf	chr5:16179064-16180420	NA	NA				0.434116	0.856203
cg23629393	14	47908980	F	II	MDGA2	Body	opensea	Body-opensea		NA	TRUE		rs78658597		0.475555	0.776762
cg02736313	15	66329709	R	II	MEGF11	Body	shelf	Body-shelf	chr15:66332090-66332353	NA	NA				0.497473	0.831197
cg12241599	15	37375069	R	II	MEIS2	Body	opensea	Body-opensea		NA	TRUE				0.517319	0.839716
cg05509179	3	64887780	R	II	MIR548A2	Body	opensea	Body-opensea		NA	TRUE				0.353562	0.717164
cg23078228	3	64711384	R	II	MIR548A2	Body	opensea	Body-opensea		NA	TRUE				0.39574	0.797945
cg16595458	7	147682984	R	II	MIR548F3	Body	opensea	Body-opensea		NA	TRUE				0.51898	0.885629
cg01719718	13	36458809	F	II	MIR548F5	Body	opensea	Body-opensea		NA	TRUE		rs9574777		0.382297	0.689412
cg08327884	6	84798113	R	II	MRAP2	Body	opensea	Body-opensea		NA	TRUE				0.557545	0.860874
cg19179910	6	30955358	R	II	MUC21	Body	opensea	Body-opensea		NA	NA				0.491851	0.928789
cg15559714	19	50808387	F	II	MYH14	Body	shelf	Body-shelf	chr19:50812297-50812508	NA	NA		rs79687334		0.366902	0.729927
cg16052325	17	10348234	F	II	MYH4	Body	opensea	Body-opensea		NA	NA			rs79179246	0.43648	0.78239
cg03402630	22	26192806	F	II	MYO18B	Body	opensea	Body-opensea		NA	NA		rs9624901		0.534238	0.842818
cg15328609	17	12571977	F	II	MYOCD	Body	shelf	Body-shelf	chr17:12568667-12569335	NA	NA				0.607563	0.910931
cg07494300	13	102051019	F	II	NALCN	Body	opensea	Body-opensea		NA	TRUE				0.511721	0.84836
cg17524265	8	144659883	R	II	NAPRT1	Body	island	Body-island	chr8:144659745-144660635	NA	NA				0.571218	0.238026
cg00827382	2	134180028	R	II	NCKAP5	Body	opensea	Body-opensea		NA	TRUE				0.387514	0.708205
cg01344813	2	133630172	F	II	NCKAP5	Body	opensea	Body-opensea		NA	TRUE		rs78334724	rs74567277	0.59722	0.905497
cg02668177	2	133733241	F	II	NCKAP5	Body	opensea	Body-opensea		NA	TRUE				0.57647	0.906586
cg17748861	2	134010875	R	II	NCKAP5	Body	opensea	Body-opensea		NA	TRUE			rs34842137	0.57395	0.916635
cg19414227	2	133923604	F	II	NCKAP5	Body	opensea	Body-opensea		NA	TRUE			rs80305149	0.394939	0.818533
cg19676227	2	133695582	R	II	NCKAP5	Body	opensea	Body-opensea		NA	TRUE				0.261806	0.644092
cg19917530	2	133855847	R	II	NCKAP5	Body	opensea	Body-opensea		NA	TRUE				0.275495	0.68804
cg26529687	2	133514793	R	II	NCKAP5	Body	opensea	Body-opensea		NA	TRUE				0.548958	0.866773
cg12310370	10	21435534	R	II	NEBL	Body	opensea	Body-opensea		NA	NA				0.506269	0.826621
cg23793965	8	91841347	R	II	NECAB1	Body	opensea	Body-opensea		NA	TRUE				0.371961	0.677322
cg12598870	11	20861490	F	II	NELL1	Body	opensea	Body-opensea		NA	TRUE				0.264676	0.61459
cg18865080	11	21263031	F	II	NELL1	Body	opensea	Body-opensea		NA	TRUE				0.572967	0.881579
cg19241619	11	20761811	R	II	NELL1	Body	opensea	Body-opensea		NA	TRUE				0.457011	0.801329
cg27258696	11	20987359	F	II	NELL1	Body	opensea	Body-opensea		NA	TRUE				0.456908	0.800339
cg17327268	18	70502513	F	II	NETO1	Body	opensea	Body-opensea		NA	NA				0.568998	0.901167
cg10819004	8	63403502	R	II	NKAIN3	Body	opensea	Body-opensea		NA	TRUE				0.533506	0.898209
cg26035689	8	63582931	R	II	NKAIN3	Body	opensea	Body-opensea		NA	TRUE				0.506284	0.902061
cg13645481	19	56369522	F	I	NLRP4	Body	island	Body-island	chr19:56369415-56369669	NA	NA				0.491659	0.801393
cg11854928	12	117768754	F	I	NOS1	Body	opensea	Body-opensea		NA	NA				0.633446	0.936279
cg24923953	4	72996777	R	II	NPFFR2	Body	opensea	Body-opensea		NA	NA				0.542138	0.848959
cg11791144	8	32129319	R	II	NRG1	Body	opensea	Body-opensea		NA	TRUE				0.42756	0.748385
cg25050565	8	31679994	F	II	NRG1	Body	opensea	Body-opensea		NA	TRUE				0.1294	0.561024
cg24724630	5	139362307	R	II	NRG2	Body	opensea	Body-opensea		NA	TRUE				0.541149	0.859923
cg06106653	10	84719878	R	II	NRG3	Body	opensea	Body-opensea		NA	TRUE				0.358837	0.712641
cg10440524	10	83728257	R	II	NRG3	Body	opensea	Body-opensea		NA	TRUE				0.343209	0.77678
cg17519477	10	83848597	F	II	NRG3	Body	opensea	Body-opensea		NA	TRUE				0.282517	0.731157
cg25147632	10	84027418	R	II	NRG3	Body	opensea	Body-opensea		NA	TRUE				0.546147	0.883027
cg18311665	14	79483171	F	II	NRXN3	Body	opensea	Body-opensea		NA	TRUE				0.577435	0.903501
cg18459339	14	79782326	R	II	NRXN3	Body	opensea	Body-opensea		NA	TRUE				0.548477	0.907167
cg18818949	14	79558823	R	II	NRXN3	Body	opensea	Body-opensea		NA	TRUE				0.382548	0.729687
cg21061859	14	79342116	F	II	NRXN3	Body	opensea	Body-opensea		NA	TRUE				0.311788	0.675073
cg05184519	11	132080258	F	II	NTM	Body	opensea	Body-opensea		NA	NA		rs34865876		0.369604	0.799383
cg08214060	11	132107534	R	II	NTM	Body	opensea	Body-opensea		NA	NA				0.605358	0.92611
cg10677017	11	132184930	F	II	NTM	Body	opensea	Body-opensea		NA	NA		rs3133912		0.465825	0.913812
cg19417526	11	131895599	R	II	NTM	Body	opensea	Body-opensea		NA	TRUE				0.577084	0.895404
cg26251098	11	131319616	R	II	NTM	Body	opensea	Body-opensea		NA	TRUE				0.58103	0.924324
cg14273545	9	87449508	F	II	NTRK2	Body	opensea	Body-opensea		NA	TRUE		rs74485816		0.601384	0.915813
cg18055585	15	88668892	R	II	NTRK3	Body	opensea	Body-opensea		NA	TRUE				0.362082	0.794992
cg06507590	5	166745042	F	II	ODZ2	Body	opensea	Body-opensea		NA	TRUE				0.4862	0.902015
cg07141875	5	166956633	F	II	ODZ2	Body	opensea	Body-opensea		NA	TRUE				0.56978	0.886748
cg15651267	5	167028535	F	II	ODZ2	Body	opensea	Body-opensea		NA	TRUE				0.524668	0.879546
cg10365900	11	78568009	R	II	ODZ4	Body	opensea	Body-opensea		NA	TRUE				0.449236	0.788937
cg00948900	9	137997205	R	II	OLFM1	Body	shore	Body-shore	chr9:137997370-137997588	NA	NA				0.390941	0.716573
cg01311955	11	132965250	F	II	OPCML	Body	opensea	Body-opensea		NA	TRUE		rs12365292		0.578157	0.896559
cg04765303	11	132808797	F	II	OPCML	Body	shelf	Body-shelf	chr11:132812662-132813075	NA	NA		rs61909269		0.577127	0.891005
cg08080489	11	132526947	F	II	OPCML	Body	opensea	Body-opensea		NA	NA				0.540188	0.858448
cg11983942	11	132946934	F	II	OPCML	Body	opensea	Body-opensea		NA	NA				0.407887	0.716085
cg12591625	11	133232454	R	II	OPCML	Body	shore	Body-shore	chr11:133230884-133231645	NA	NA				0.448595	0.768945
cg14057456	11	133233031	F	II	OPCML	Body	shore	Body-shore	chr11:133230884-133231645	NA	NA				0.563996	0.865437
cg15618210	11	132816803	R	II	OPCML	Body	shelf	Body-shelf	chr11:132812662-132813075	NA	NA				0.46457	0.787601
cg18804963	11	132456073	R	II	OPCML	Body	opensea	Body-opensea		NA	NA				0.467899	0.815214
cg22209355	11	133208307	R	I	OPCML	Body	opensea	Body-opensea		NA	TRUE				0.298603	0.733847
cg26824847	11	132728088	F	II	OPCML	Body	opensea	Body-opensea		NA	TRUE				0.213562	0.55915
cg02235529	11	56311179	R	II	OR8U8	Body	opensea	Body-opensea		NA	NA				0.488201	0.912815
cg11052535	11	56468348	R	II	OR8U8	Body	opensea	Body-opensea		NA	NA				0.112313	0.43121
cg14029856	11	56431525	R	II	OR8U8	Body	opensea	Body-opensea		NA	NA				0.491444	0.809339
cg20886721	11	56428702	R	II	OR8U8	Body	opensea	Body-opensea		NA	TRUE				0.166643	0.586009
cg21570611	11	56239108	R	II	OR8U8	Body	opensea	Body-opensea		NA	NA				0.488512	0.825353
cg25724842	6	163574564	F	II	PACRG	Body	shelf	Body-shelf	chr6:163570162-163570814	NA	NA				0.373455	0.73472
cg17826980	1	176771674	F	II	PAPPA2	Body	opensea	Body-opensea		NA	TRUE				0.492341	0.795558
cg06481887	10	85971900	F	II	PCDH21	Body	opensea	Body-opensea		NA	NA				0.584388	0.902424
cg11935114	5	140206256	F	II	PCDHA2	Body	shore	Body-shore	chr5:140207725-140208078	NA	NA			rs3806844	0.501664	0.834381
cg15827318	5	140252671	R	II	PCDHA6	Body	shore	Body-shore	chr5:140249734-140250949	NA	NA				0.440189	0.77923
cg19976449	5	140246626	R	II	PCDHA6	Body	shelf	Body-shelf	chr5:140248789-140249140	NA	NA				0.197407	0.664511
cg18183247	5	140368417	R	II	PCDHA7	Body	opensea	Body-opensea		NA	TRUE				0.599169	0.903709
cg24915503	5	140342795	F	II	PCDHA7	Body	shelf	Body-shelf	chr5:140346105-140346931	NA	NA		rs151988		0.440619	0.810057
cg23875663	20	17299350	F	II	PCSK2	Body	shelf	Body-shelf	chr20:17296125-17296531	NA	NA				0.295763	0.768949
cg26012050	20	17292250	F	II	PCSK2	Body	shelf	Body-shelf	chr20:17296125-17296531	NA	NA				0.5471	0.887487
cg09320652	1	66708864	R	II	PDE4B	Body	opensea	Body-opensea		NA	TRUE				0.327135	0.78454
cg09109411	5	149319112	R	II	PDE6A	Body	opensea	Body-opensea		NA	NA				0.73593	0.417746
cg07146912	3	73671377	R	II	PDZRN3	Body	shore	Body-shore	chr3:73673230-73674375	NA	NA				0.5047	0.807483
cg17804071	3	73596205	R	II	PDZRN3	Body	opensea	Body-opensea		TRUE	TRUE				0.388348	0.823956
cg24602369	3	73652609	R	II	PDZRN3	Body	opensea	Body-opensea		NA	TRUE				0.614323	0.932591
cg27293741	3	73585788	F	II	PDZRN3	Body	opensea	Body-opensea		NA	TRUE				0.594539	0.939095
cg12446953	1	20960867	F	II	PINK1	Body	shore	Body-shore	chr1:20960045-20960551	NA	NA				0.405086	0.0521182
cg24455365	1	20961229	R	I	PINK1	Body	shore	Body-shore	chr1:20960045-20960551	TRUE	NA				0.735682	0.130814
cg23439277	10	95790874	F	II	PLCE1	Body	opensea	Body-opensea		NA	NA				0.617281	0.935737
cg06576557	20	31828749	F	II	PLUNC	Body	opensea	Body-opensea		NA	NA				0.396108	0.715664
cg26576047	7	131874478	R	II	PLXNA4	Body	opensea	Body-opensea		NA	TRUE				0.47668	0.787827
cg12200270	10	118204535	R	II	PNLIPRP3	Body	opensea	Body-opensea		NA	NA				0.251073	0.666417
cg23202139	13	38155024	R	II	POSTN	Body	opensea	Body-opensea		NA	NA				0.417909	0.87689
cg09427718	4	23819929	F	II	PPARGC1A	Body	opensea	Body-opensea		NA	TRUE				0.614436	0.935332
cg20484417	12	81763492	F	II	PPFIA2	Body	opensea	Body-opensea		NA	NA				0.425808	0.834411
cg22325673	4	6377625	R	II	PPP2R2C	Body	shelf	Body-shelf	chr4:6380233-6380545	NA	NA				0.506302	0.808054
cg20481032	14	94250276	F	II	PRIMA1	Body	shelf	Body-shelf	chr14:94253952-94255733	NA	NA		rs34157179		0.511841	0.812077
cg08712190	4	71270447	R	II	PROL1	Body	opensea	Body-opensea		NA	NA				0.526315	0.869343
cg07099186	3	61947083	R	II	PTPRG	Body	opensea	Body-opensea		NA	TRUE				0.453644	0.829696
cg16196857	3	61774419	F	II	PTPRG	Body	opensea	Body-opensea		NA	TRUE				0.530162	0.865427
cg01536803	7	157968578	F	II	PTPRN2	Body	opensea	Body-opensea		NA	NA		rs77222732		0.400832	0.722077
cg02356647	7	158102787	R	II	PTPRN2	Body	shore	Body-shore	chr7:158103336-158103601	NA	NA				0.575473	0.924477
cg03021296	7	158060614	F	II	PTPRN2	Body	shore	Body-shore	chr7:158060894-158061100	NA	NA				0.449328	0.761313
cg06621425	7	157982589	F	II	PTPRN2	Body	shore	Body-shore	chr7:157980786-157981462	NA	NA				0.487415	0.810073
cg06649856	7	158355003	R	I	PTPRN2	Body	opensea	Body-opensea		NA	TRUE				0.49281	0.795458
cg07979652	7	157934005	R	II	PTPRN2	Body	shelf	Body-shelf	chr7:157937614-157937841	NA	NA				0.525433	0.863212
cg08514594	7	157874020	F	II	PTPRN2	Body	opensea	Body-opensea		NA	NA				0.554545	0.885405
cg09874333	7	157913147	R	II	PTPRN2	Body	opensea	Body-opensea		NA	NA			rs35462285	0.568105	0.961425
cg10257673	7	157573278	R	II	PTPRN2	Body	opensea	Body-opensea		NA	NA				0.483941	0.831993
cg11844087	7	157534758	R	II	PTPRN2	Body	opensea	Body-opensea		NA	NA				0.580172	0.903759
cg12980549	7	158084782	R	II	PTPRN2	Body	opensea	Body-opensea		NA	TRUE				0.570526	0.899121
cg13909612	7	157992644	F	II	PTPRN2	Body	shelf	Body-shelf	chr7:157996642-157997027	NA	NA				0.628778	0.932454
cg15577272	7	157932397	F	I	PTPRN2	Body	opensea	Body-opensea		NA	NA				0.531779	0.868263
cg15807855	7	157724072	R	II	PTPRN2	Body	opensea	Body-opensea		NA	TRUE				0.36947	0.719518
cg17376415	7	157914479	R	II	PTPRN2	Body	opensea	Body-opensea		NA	NA				0.553683	0.865711
cg17599372	7	157894874	F	II	PTPRN2	Body	shelf	Body-shelf	chr7:157890656-157891557	NA	NA		rs76140511		0.41304	0.888032
cg18522715	7	158298958	F	II	PTPRN2	Body	shelf	Body-shelf	chr7:158301266-158301610	NA	NA			rs73528631	0.562746	0.903009
cg19738802	7	157985171	F	II	PTPRN2	Body	shelf	Body-shelf	chr7:157980786-157981462	NA	NA				0.555736	0.879343
cg20705893	7	157869970	F	II	PTPRN2	Body	opensea	Body-opensea		NA	NA				0.429813	0.759129
cg22420514	7	157997479	F	II	PTPRN2	Body	shore	Body-shore	chr7:157996642-157997027	NA	NA				0.493492	0.798009
cg24254317	7	157834846	F	II	PTPRN2	Body	opensea	Body-opensea		NA	NA				0.533213	0.882458
cg24481303	7	158235949	F	I	PTPRN2	Body	opensea	Body-opensea		NA	NA				0.603791	0.912919
cg25264630	7	157849744	F	II	PTPRN2	Body	opensea	Body-opensea		NA	NA		rs12536746		0.522096	0.834998
cg16527112	7	103301932	R	II	RELN	Body	opensea	Body-opensea		NA	TRUE			rs56146903	0.566422	0.911771
cg06833778	1	241464644	R	II	RGS7	Body	opensea	Body-opensea		NA	TRUE				0.281804	0.681137
cg14032033	1	241371615	F	II	RGS7	Body	opensea	Body-opensea		NA	TRUE		rs10926432		0.602941	0.954361
cg14038009	1	241133052	F	II	RGS7	Body	opensea	Body-opensea		NA	TRUE				0.490706	0.815085
cg26924247	1	241335548	R	II	RGS7	Body	opensea	Body-opensea		NA	TRUE		rs59150160		0.388058	0.762364
cg17505819	5	63900077	F	II	RGS7BP	Body	opensea	Body-opensea		NA	TRUE				0.479769	0.844109
cg19525872	12	130934808	R	II	RIMBP2	Body	shore	Body-shore	chr12:130935712-130935963	NA	NA				0.537609	0.869481
cg17651890	8	104709583	F	II	RIMS2	Body	opensea	Body-opensea		NA	NA		rs1176674		0.616806	0.926018
cg26186392	8	104605535	F	II	RIMS2	Body	opensea	Body-opensea		NA	TRUE				0.400602	0.834129
cg06818217	12	97887662	R	II	RMST	Body	opensea	Body-opensea		NA	NA				0.379073	0.83906
cg27533635	12	97885270	R	II	RMST	Body	opensea	Body-opensea		NA	NA				0.380738	0.859708
cg20386875	1	228675901	F	I	RNF187	Body	shore	Body-shore	chr1:228674346-228675752	NA	NA				0.414717	0.0734514
cg07457820	3	77267467	R	II	ROBO2	Body	opensea	Body-opensea		NA	NA				0.437551	0.840286
cg21090457	3	77573709	F	II	ROBO2	Body	opensea	Body-opensea		NA	TRUE				0.334291	0.636839
cg22700220	1	237247258	R	II	RYR2	Body	opensea	Body-opensea		NA	TRUE				0.282274	0.699483
cg18608055	19	1130866	R	II	SBNO2	Body	opensea	Body-opensea		NA	NA			rs7251271	0.274613	0.641502
cg05986623	2	224462651	R	II	SCG2	Body	opensea	Body-opensea		NA	TRUE				0.400412	0.771758
cg05650559	3	159201035	F	II	SCHIP1	Body	opensea	Body-opensea		NA	TRUE				0.557143	0.90891
cg12027068	3	159176057	R	II	SCHIP1	Body	opensea	Body-opensea		TRUE	TRUE				0.272608	0.601083
cg07429743	5	9195084	F	II	SEMA5A	Body	opensea	Body-opensea		NA	TRUE		rs40689		0.604222	0.907434
cg08489623	7	55902220	R	II	SEPT14	Body	opensea	Body-opensea		NA	NA				0.598033	0.90267
cg17007389	7	55874624	R	II	SEPT14	Body	opensea	Body-opensea		NA	NA				0.572257	0.878817
cg23390762	14	94909938	R	II	SERPINA11	Body	opensea	Body-opensea		NA	NA				0.566898	0.902799
cg17486234	8	41140500	R	II	SFRP1	Body	opensea	Body-opensea		NA	TRUE				0.607386	0.92573
cg11404992	5	156120483	R	II	SGCD	Body	opensea	Body-opensea		NA	TRUE		rs74329576		0.567055	0.903189
cg13357714	5	155807613	F	II	SGCD	Body	opensea	Body-opensea		NA	TRUE				0.229316	0.635697
cg24132325	5	155909246	R	II	SGCD	Body	opensea	Body-opensea		NA	TRUE				0.502831	0.881012
cg26676094	5	155811255	R	II	SGCD	Body	opensea	Body-opensea		NA	TRUE				0.355873	0.80884
cg02046017	11	70707406	R	II	SHANK2	Body	opensea	Body-opensea		NA	TRUE				0.609179	0.909498
cg05678758	11	70742884	R	II	SHANK2	Body	opensea	Body-opensea		NA	NA		rs79692509		0.57264	0.89864
cg12883295	11	70743231	F	II	SHANK2	Body	opensea	Body-opensea		NA	NA				0.612035	0.918278
cg02855363	17	11457882	R	II	SHISA6	Body	shelf	Body-shelf	chr17:11461071-11461437	NA	NA				0.466287	0.814539
cg07527126	17	11165833	F	II	SHISA6	Body	opensea	Body-opensea		NA	NA				0.456173	0.820893
cg07631533	16	13135565	R	II	SHISA9	Body	opensea	Body-opensea		NA	TRUE				0.38382	0.693382
cg01857748	14	37295794	R	II	SLC25A21	Body	opensea	Body-opensea		NA	TRUE				0.458749	0.865178
cg02095895	14	37326057	R	II	SLC25A21	Body	opensea	Body-opensea		NA	TRUE				0.531225	0.83388
cg04404694	14	37236997	R	II	SLC25A21	Body	opensea	Body-opensea		NA	TRUE			rs76778101	0.335977	0.667103
cg03212131	5	33958213	F	II	SLC45A2	Body	opensea	Body-opensea		NA	TRUE				0.496376	0.801964
cg12401640	4	20335836	F	II	SLIT2	Body	opensea	Body-opensea		NA	TRUE				0.448235	0.804404
cg07569575	5	168691938	R	II	SLIT3	Body	opensea	Body-opensea		NA	NA				0.639103	0.941235
cg08494843	5	168591808	R	II	SLIT3	Body	opensea	Body-opensea		TRUE	TRUE				0.487528	0.799842
cg08712336	5	168464351	F	II	SLIT3	Body	opensea	Body-opensea		NA	TRUE		rs34536273		0.532248	0.875827
cg11855741	5	168692189	F	II	SLIT3	Body	opensea	Body-opensea		NA	TRUE				0.343517	0.806903
cg16679297	5	168534069	R	I	SLIT3	Body	opensea	Body-opensea		NA	TRUE				0.512199	0.872522
cg10041417	6	168920947	R	II	SMOC2	Body	shelf	Body-shelf	chr6:168918596-168918902	NA	NA				0.470156	0.831661
cg16053651	6	168857803	R	I	SMOC2	Body	opensea	Body-opensea		NA	NA				0.44886	0.8182
cg26912251	6	168970824	R	II	SMOC2	Body	shore	Body-shore	chr6:168972516-168974109	NA	NA				0.341721	0.747684
cg09628216	15	25465328	F	II	SNORD115-15	Body	opensea	Body-opensea		NA	NA				0.415036	0.820466
cg27328211	15	25464436	F	II	SNORD115-15	Body	opensea	Body-opensea		NA	NA		rs28374430	rs61998973	0.517889	0.825072
cg17991843	8	51553739	R	II	SNTG1	Body	opensea	Body-opensea		NA	TRUE				0.481098	0.820529
cg26349484	10	106749483	R	II	SORCS3	Body	opensea	Body-opensea		NA	TRUE			rs78514642	0.253877	0.588175
cg00515455	6	88761370	R	II	SPACA1	Body	shelf	Body-shelf	chr6:88757292-88757879	NA	NA				0.289262	0.694733
cg25824236	2	214857742	F	II	SPAG16	Body	opensea	Body-opensea		NA	TRUE				0.505686	0.810756
cg03013946	20	44142512	R	II	SPINT3	Body	opensea	Body-opensea		NA	NA				0.45601	0.830531
cg07510510	5	136341152	F	II	SPOCK1	Body	opensea	Body-opensea		NA	NA				0.47448	0.851755
cg08635765	5	136536219	F	II	SPOCK1	Body	opensea	Body-opensea		NA	TRUE				0.389984	0.755721
cg17221083	5	136374727	F	II	SPOCK1	Body	opensea	Body-opensea		NA	TRUE				0.440327	0.769961
cg18998172	5	136340207	R	II	SPOCK1	Body	opensea	Body-opensea		NA	NA				0.391908	0.783783
cg21582240	5	136320310	R	II	SPOCK1	Body	opensea	Body-opensea		NA	TRUE		rs17646327		0.491279	0.826914
cg09689895	2	234974853	F	II	SPP2	Body	opensea	Body-opensea		NA	NA				0.490385	0.804978
cg10940023	12	119420927	F	II	SRRM4	Body	shore	Body-shore	chr12:119419105-119419810	NA	NA				0.220955	0.537089
cg25823128	10	135373647	R	II	SYCE1	Body	opensea	Body-opensea		NA	NA			rs61135019	0.420035	0.85814
cg27135915	10	135373802	R	II	SYCE1	Body	opensea	Body-opensea		NA	NA				0.32645	0.796774
cg23304023	10	123949949	F	I	TACC2	Body	opensea	Body-opensea		NA	TRUE				0.335502	0.704562
cg02133070	4	104637628	F	II	TACR3	Body	shelf	Body-shelf	chr4:104640559-104640797	NA	NA		rs73838915		0.486735	0.901773
cg21871038	6	50697940	F	II	TFAP2D	Body	opensea	Body-opensea		NA	TRUE				0.419483	0.868435
cg03454017	15	71479333	F	II	THSD4	Body	opensea	Body-opensea		NA	TRUE				0.366537	0.713335
cg03526165	2	138264722	R	II	THSD7B	Body	opensea	Body-opensea		NA	TRUE				0.352096	0.687044
cg05853130	2	138019701	F	II	THSD7B	Body	opensea	Body-opensea		NA	TRUE				0.323417	0.731436
cg23554286	2	137951070	F	II	THSD7B	Body	opensea	Body-opensea		NA	TRUE				0.615934	0.916392
cg16225947	15	30011038	F	II	TJP1	Body	opensea	Body-opensea		NA	NA				0.480219	0.83077
cg06630988	12	126135376	F	II	TMEM132B	Body	opensea	Body-opensea		NA	NA				0.524358	0.832338
cg10319331	12	126105704	F	II	TMEM132B	Body	opensea	Body-opensea		NA	NA				0.247928	0.733348
cg20347893	12	126019866	F	II	TMEM132B	Body	shore	Body-shore	chr12:126018100-126018365	NA	NA		rs78493369		0.428246	0.798317
cg26380116	12	125927452	F	II	TMEM132B	Body	opensea	Body-opensea		NA	TRUE		rs73412321		0.494595	0.830457
cg02485729	12	128994427	F	II	TMEM132C	Body	opensea	Body-opensea		NA	TRUE				0.463759	0.82204
cg05855124	12	128896756	R	II	TMEM132C	Body	shelf	Body-shelf	chr12:128899813-128900065	NA	NA			rs79641915	0.506199	0.933574
cg10216717	12	128899290	R	II	TMEM132C	Body	shore	Body-shore	chr12:128899813-128900065	NA	NA				0.424473	0.823316
cg13301731	12	128796190	R	II	TMEM132C	Body	opensea	Body-opensea		NA	NA				0.502744	0.842111
cg14555736	12	128852982	R	II	TMEM132C	Body	shelf	Body-shelf	chr12:128850549-128850755	NA	NA				0.533239	0.902529
cg18222913	12	128846838	F	II	TMEM132C	Body	shelf	Body-shelf	chr12:128850549-128850755	NA	NA				0.336129	0.808106
cg19793904	12	128943277	R	II	TMEM132C	Body	opensea	Body-opensea		NA	TRUE				0.527748	0.886547
cg01202700	12	130337671	R	II	TMEM132D	Body	shelf	Body-shelf	chr12:130339683-130343584	NA	NA				0.535792	0.916094
cg02767665	12	129788385	F	II	TMEM132D	Body	shore	Body-shore	chr12:129787735-129788160	NA	NA				0.275831	0.619298
cg03283235	12	130354828	F	II	TMEM132D	Body	opensea	Body-opensea		NA	TRUE				0.357257	0.840529
cg04414975	12	130333815	R	II	TMEM132D	Body	opensea	Body-opensea		NA	NA				0.627688	0.94418
cg05384697	12	130334009	R	II	TMEM132D	Body	opensea	Body-opensea		NA	NA				0.472983	0.856089
cg06679878	12	130335340	R	II	TMEM132D	Body	opensea	Body-opensea		NA	NA				0.442276	0.871154
cg08261450	12	130384734	R	II	TMEM132D	Body	shelf	Body-shelf	chr12:130387609-130389139	NA	NA				0.330365	0.659618
cg12072740	12	130205154	F	II	TMEM132D	Body	opensea	Body-opensea		NA	TRUE		rs896511		0.521413	0.878089
cg17157798	12	129595394	F	II	TMEM132D	Body	opensea	Body-opensea		NA	NA		rs76610610		0.51734	0.915573
cg20168964	12	130333393	R	II	TMEM132D	Body	opensea	Body-opensea		NA	NA				0.394758	0.745467
cg23733052	12	130336270	F	II	TMEM132D	Body	shelf	Body-shelf	chr12:130339683-130343584	NA	NA				0.394936	0.880552
cg26614129	12	130311289	R	II	TMEM132D	Body	opensea	Body-opensea		NA	TRUE				0.453173	0.812367
cg16936953	17	57915665	F	II	TMEM49	Body	opensea	Body-opensea		NA	NA	low-CpG:55269974-55270675			0.184587	0.530859
cg16833797	12	29879189	R	II	TMTC1	Body	opensea	Body-opensea		NA	TRUE				0.324509	0.664468
cg26479868	12	29916194	F	II	TMTC1	Body	opensea	Body-opensea		NA	TRUE				0.457112	0.7884
cg19143211	6	123839720	R	II	TRDN	Body	opensea	Body-opensea		NA	TRUE				0.466365	0.777342
cg02854396	12	72696687	F	II	TRHDE	Body	opensea	Body-opensea		NA	TRUE				0.503839	0.848368
cg03942599	11	101341554	F	II	TRPC6	Body	opensea	Body-opensea		NA	TRUE				0.378169	0.719781
cg10969919	5	135694224	F	II	TRPC7	Body	shore	Body-shore	chr5:135692397-135693042	NA	NA		rs78482625		0.542381	0.884995
cg18513357	5	135696688	F	II	TRPC7	Body	shelf	Body-shelf	chr5:135692397-135693042	NA	NA				0.442984	0.796807
cg25395619	5	135693111	F	II	TRPC7	Body	shore	Body-shore	chr5:135692397-135693042	NA	NA				0.596345	0.906403
cg20265403	20	51648088	F	II	TSHZ2	Body	opensea	Body-opensea		NA	NA	low-CpG:51081215-51081610			0.510405	0.880591
cg08756887	13	19754434	R	II	TUBA3C	Body	shelf	Body-shelf	chr13:19751260-19751483	NA	NA				0.558462	0.874286
cg18211014	8	15441731	F	II	TUSC3	Body	opensea	Body-opensea		NA	TRUE				0.493017	0.87736
cg27361577	2	234662759	R	II	UGT1A10	Body	shore	Body-shore	chr2:234663595-234664071	NA	NA				0.369572	0.767535
cg04948475	4	69810056	R	II	UGT2A3	Body	opensea	Body-opensea		NA	NA				0.466429	0.809231
cg02114954	5	176243013	R	II	UNC5A	Body	shore	Body-shore	chr5:176244559-176245284	NA	NA				0.308837	0.627379
cg01311313	8	35252359	F	II	UNC5D	Body	opensea	Body-opensea		NA	TRUE				0.320166	0.673404
cg07574158	8	35233248	F	II	UNC5D	Body	opensea	Body-opensea		NA	TRUE				0.507397	0.947401
cg08754088	8	35501934	R	II	UNC5D	Body	opensea	Body-opensea		NA	TRUE				0.263092	0.739124
cg19003975	8	35392042	F	II	UNC5D	Body	opensea	Body-opensea		NA	TRUE				0.345956	0.834347
cg19495351	2	210675091	F	II	UNC80	Body	shore	Body-shore	chr2:210673292-210673546	NA	NA				0.359931	0.661841
cg05126581	1	216144819	R	II	USH2A	Body	opensea	Body-opensea		NA	TRUE				0.513342	0.899145
cg06641021	1	216356932	R	II	USH2A	Body	opensea	Body-opensea		NA	TRUE			rs74619558	0.507467	0.837492
cg08542181	1	216419959	F	II	USH2A	Body	opensea	Body-opensea		NA	TRUE				0.367115	0.714946
cg13240962	1	216467049	R	II	USH2A	Body	opensea	Body-opensea		NA	NA				0.516481	0.83948
cg13376246	1	216269240	R	II	USH2A	Body	opensea	Body-opensea		NA	TRUE				0.551895	0.904417
cg17222143	1	216412024	R	II	USH2A	Body	opensea	Body-opensea		NA	TRUE				0.524146	0.836148
cg16594007	19	57641963	F	II	USP29	Body	opensea	Body-opensea		NA	NA				0.515756	0.886949
cg22338152	19	57642143	F	II	USP29	Body	opensea	Body-opensea		NA	NA				0.539831	0.901576
cg26587228	19	57641846	F	II	USP29	Body	opensea	Body-opensea		NA	NA		rs74511605		0.322519	0.73379
cg04095070	16	77923153	R	II	VAT1L	Body	opensea	Body-opensea		NA	TRUE				0.42579	0.812044
cg10283182	16	77998415	F	II	VAT1L	Body	opensea	Body-opensea		NA	TRUE		rs1623004		0.485601	0.793195
cg16651895	16	77910291	F	II	VAT1L	Body	opensea	Body-opensea		NA	TRUE				0.400156	0.780206
cg03265969	7	54617631	F	II	VSTM2A	Body	shelf	Body-shelf	chr7:54614052-54614797	NA	NA		rs17852553		0.615914	0.932709
cg13436968	7	54622973	R	II	VSTM2A	Body	opensea	Body-opensea		NA	TRUE				0.293778	0.806101
cg12221689	2	98827983	R	II	VWA3B	Body	opensea	Body-opensea		NA	NA				0.359594	0.674441
cg17161266	7	49907002	R	II	VWC2	Body	opensea	Body-opensea		NA	TRUE				0.442672	0.794127
cg18023455	7	49894664	F	II	VWC2	Body	opensea	Body-opensea		NA	TRUE				0.506031	0.834693
cg08221741	7	70931770	R	II	WBSCR17	Body	opensea	Body-opensea		NA	TRUE				0.499405	0.83543
cg08795557	7	70921332	F	II	WBSCR17	Body	opensea	Body-opensea		NA	TRUE				0.4889	0.809594
cg13567744	7	70790932	R	II	WBSCR17	Body	opensea	Body-opensea		NA	TRUE				0.286201	0.717182
cg00690280	20	44332733	R	II	WFDC10B	Body	opensea	Body-opensea		NA	NA				0.398861	0.833139
cg22132982	3	13916247	F	II	WNT7A	Body	shelf	Body-shelf	chr3:13919939-13922335	NA	NA				0.424001	0.74082
cg04307853	17	6021418	F	II	WSCD1	Body	shelf	Body-shelf	chr17:6023653-6024084	NA	NA				0.551005	0.869819
cg04869532	17	5994006	F	II	WSCD1	Body	opensea	Body-opensea		NA	NA				0.518776	0.898994
cg25449821	17	6004572	F	II	WSCD1	Body	opensea	Body-opensea		NA	TRUE				0.564681	0.88144
cg00770443	12	108611845	R	II	WSCD2	Body	opensea	Body-opensea		NA	NA				0.320006	0.679521
cg00887902	8	56436393	F	II	XKR4	Body	opensea	Body-opensea		NA	NA				0.531783	0.833181
cg04046889	8	56232667	R	II	XKR4	Body	opensea	Body-opensea		NA	TRUE				0.619012	0.933524
cg07456815	8	56106825	R	II	XKR4	Body	opensea	Body-opensea		NA	TRUE			rs79390588	0.496349	0.868427
cg09075515	8	56192721	F	II	XKR4	Body	opensea	Body-opensea		NA	TRUE				0.603324	0.904596
cg26608694	11	102029941	F	II	YAP1	Body	opensea	Body-opensea		NA	TRUE				0.488967	0.846636
cg16877004	8	77712148	R	II	ZFHX4	Body	opensea	Body-opensea		NA	TRUE				0.434871	0.768436
cg19821128	2	180454681	F	II	ZNF385B	Body	opensea	Body-opensea		NA	TRUE		rs78916561		0.447394	0.766453
cg00069003	5	140164106	R	II		IGR	shore	IGR-shore	chr5:140165958-140166214	NA	NA				0.397683	0.751085
cg00075103	3	176295392	R	II		IGR	opensea	IGR-opensea		NA	TRUE				0.487956	0.822589
cg00077297	15	79505621	F	II		IGR	opensea	IGR-opensea		NA	TRUE			rs28484908	0.543508	0.866238
cg00094744	2	239927431	F	II		IGR	shelf	IGR-shelf	chr2:239930798-239931057	NA	NA				0.270821	0.651991
cg00186374	2	151659068	R	II		IGR	opensea	IGR-opensea		NA	TRUE				0.587666	0.897499
cg00203736	7	55022567	F	II		IGR	opensea	IGR-opensea		NA	TRUE		rs75688291		0.53625	0.891154
cg00230584	5	97833812	F	II		IGR	opensea	IGR-opensea		NA	TRUE				0.442531	0.891202
cg00239657	5	2703942	R	II		IGR	opensea	IGR-opensea		NA	NA				0.419193	0.748123
cg00267694	8	34280422	R	II		IGR	opensea	IGR-opensea		NA	TRUE				0.433462	0.825881
cg00303418	7	63019920	F	II		IGR	shore	IGR-shore	chr7:63020548-63020758	NA	NA		rs11373070		0.535646	0.83665
cg00321614	5	172856932	R	I		IGR	opensea	IGR-opensea		NA	TRUE				0.305173	0.60741
cg00340127	1	242250508	R	II		IGR	opensea	IGR-opensea		NA	TRUE				0.492393	0.819279
cg00347856	7	53879253	R	II		IGR	opensea	IGR-opensea		NA	NA				0.637724	0.939619
cg00356208	16	55167581	F	II		IGR	opensea	IGR-opensea		NA	TRUE				0.342398	0.6482
cg00378658	11	1232347	R	II		IGR	shelf	IGR-shelf	chr11:1228751-1229024	NA	NA				0.322444	0.730274
cg00413543	8	34893470	F	II		IGR	opensea	IGR-opensea		NA	TRUE				0.560212	0.930696
cg00428709	16	51584433	F	II		IGR	opensea	IGR-opensea		NA	TRUE				0.487952	0.940535
cg00431835	16	86796158	F	II		IGR	opensea	IGR-opensea		NA	NA				0.474716	0.853036
cg00432262	7	46400029	F	II		IGR	opensea	IGR-opensea		NA	TRUE				0.449924	0.759829
cg00465277	16	86121393	F	II		IGR	opensea	IGR-opensea		NA	NA				0.47188	0.785269
cg00519537	16	7796774	R	II		IGR	opensea	IGR-opensea		NA	TRUE				0.537048	0.888905
cg00573887	8	35979033	F	II		IGR	opensea	IGR-opensea		NA	NA				0.529395	0.830204
cg00583780	1	105031120	F	II		IGR	opensea	IGR-opensea		NA	TRUE				0.519894	0.826424
cg00610294	4	187357928	R	II		IGR	shore	IGR-shore	chr4:187356976-187357233	NA	NA				0.528255	0.844524
cg00672093	2	139654844	R	II		IGR	opensea	IGR-opensea		NA	NA				0.578421	0.906962
cg00675260	4	187291940	R	II		IGR	shore	IGR-shore	chr4:187292425-187293578	NA	NA				0.505479	0.903664
cg00688895	7	136161600	F	II		IGR	opensea	IGR-opensea		NA	TRUE				0.22179	0.559187
cg00703898	16	34299638	F	II		IGR	shelf	IGR-shelf	chr16:34295486-34296109	NA	NA				0.316383	0.617537
cg00724015	2	119145086	F	II		IGR	opensea	IGR-opensea		NA	TRUE				0.416066	0.771091
cg00742465	6	66800878	F	II		IGR	shelf	IGR-shelf	chr6:66804630-66804831	NA	NA				0.452083	0.853204
cg00743629	13	54082429	R	II		IGR	opensea	IGR-opensea		NA	TRUE				0.289771	0.765969
cg00748427	14	54357994	R	II		IGR	opensea	IGR-opensea		NA	TRUE				0.611055	0.931416
cg00782323	12	30351139	F	II		IGR	shelf	IGR-shelf	chr12:30353915-30354612	NA	NA				0.532202	0.845191
cg00806826	10	2812567	R	II		IGR	shelf	IGR-shelf	chr10:2815003-2815469	NA	NA				0.493522	0.853266
cg00815198	3	170498460	F	II		IGR	opensea	IGR-opensea		NA	TRUE				0.320582	0.737622
cg00832581	7	55076394	R	II		IGR	shelf	IGR-shelf	chr7:55072266-55072622	NA	NA				0.34158	0.827639
cg00835705	8	92970334	F	II		IGR	opensea	IGR-opensea		NA	NA		rs1051815	rs73304081	0.464672	0.905127
cg00841692	10	38066458	R	II		IGR	shelf	IGR-shelf	chr10:38069586-38069946	NA	NA				0.599204	0.909436
cg00852051	1	214006138	F	II		IGR	opensea	IGR-opensea		NA	NA				0.349813	0.817436
cg00865690	2	21976205	R	II		IGR	opensea	IGR-opensea		NA	TRUE				0.391568	0.809848
cg00874765	6	9425413	F	II		IGR	opensea	IGR-opensea		NA	TRUE				0.607392	0.917099
cg00890049	6	115892863	F	II		IGR	opensea	IGR-opensea		NA	TRUE				0.480572	0.801839
cg00902374	3	25461111	R	II		IGR	opensea	IGR-opensea		NA	TRUE				0.369882	0.706811
cg00916432	4	137829844	F	II		IGR	opensea	IGR-opensea		NA	TRUE				0.525724	0.907429
cg00927256	2	137411992	R	II		IGR	opensea	IGR-opensea		NA	TRUE				0.472068	0.846688
cg00978051	16	59786279	F	II		IGR	shelf	IGR-shelf	chr16:59788792-59789072	NA	NA				0.560027	0.919382
cg00985817	4	23584720	F	II		IGR	opensea	IGR-opensea		NA	TRUE		rs75023074		0.428673	0.78318
cg00986203	1	80366403	F	II		IGR	opensea	IGR-opensea		NA	TRUE				0.445762	0.839478
cg00995141	2	18228497	F	II		IGR	opensea	IGR-opensea		NA	TRUE		rs7588918		0.569477	0.870411
cg01008557	7	31292573	F	II		IGR	opensea	IGR-opensea		NA	TRUE				0.449152	0.85114
cg01074318	3	191823430	R	II		IGR	opensea	IGR-opensea		NA	TRUE				0.558624	0.913644
cg01108633	7	96899839	R	II		IGR	opensea	IGR-opensea		NA	TRUE				0.547509	0.887081
cg01116873	7	121339354	R	II		IGR	opensea	IGR-opensea		NA	NA				0.429598	0.82054
cg01166876	2	36018275	R	II		IGR	opensea	IGR-opensea		NA	TRUE				0.346863	0.692825
cg01185573	3	135432551	R	II		IGR	opensea	IGR-opensea		NA	TRUE				0.28902	0.775634
cg01222380	5	116259413	F	II		IGR	opensea	IGR-opensea		NA	TRUE		rs79174356		0.648559	0.94929
cg01232121	8	58177661	F	II		IGR	shelf	IGR-shelf	chr8:58172076-58173863	NA	NA		rs67705655		0.407885	0.785208
cg01266375	4	129643491	F	II		IGR	opensea	IGR-opensea		NA	TRUE				0.525384	0.841238
cg01268383	16	33948885	R	I		IGR	opensea	IGR-opensea		NA	NA			rs78368612	0.443828	0.751463
cg01271735	9	68412757	R	II		IGR	shore	IGR-shore	chr9:68413652-68413912	NA	TRUE			rs73649022	0.352796	0.653818
cg01277162	13	54604033	R	II		IGR	opensea	IGR-opensea		NA	TRUE				0.415286	0.756774
cg01285237	15	97739602	F	II		IGR	opensea	IGR-opensea		NA	TRUE				0.411638	0.809391
cg01297896	8	142628827	R	II		IGR	shore	IGR-shore	chr8:142630127-142630468	NA	NA				0.545267	0.846467
cg01333287	3	74680943	R	II		IGR	opensea	IGR-opensea		NA	TRUE				0.458619	0.815284
cg01372683	7	158774240	R	II		IGR	opensea	IGR-opensea		NA	NA				0.480149	0.785786
cg01413522	16	86519105	F	II		IGR	opensea	IGR-opensea		NA	TRUE				0.372558	0.713266
cg01421252	16	5590677	F	II		IGR	opensea	IGR-opensea		NA	TRUE		rs67240172		0.360547	0.84653
cg01427471	11	134288416	R	II		IGR	opensea	IGR-opensea		NA	NA				0.346941	0.846898
cg01447536	16	34264585	F	I		IGR	opensea	IGR-opensea		NA	NA		rs34762781		0.368019	0.69975
cg01518259	16	32323497	F	II		IGR	shore	IGR-shore	chr16:32321272-32322237	NA	NA		rs2550106		0.354906	0.806274
cg01528542	12	81468232	F	II		IGR	shelf	IGR-shelf	chr12:81471569-81472119	NA	NA				0.439412	0.740768
cg01544400	8	32715985	R	II		IGR	opensea	IGR-opensea		NA	TRUE				0.420689	0.785985
cg01550013	5	152234077	F	II		IGR	opensea	IGR-opensea		NA	TRUE		rs4075508		0.631071	0.932071
cg01588475	12	58533355	R	II		IGR	opensea	IGR-opensea		NA	TRUE				0.443049	0.762681
cg01598144	2	21856440	R	II		IGR	opensea	IGR-opensea		NA	TRUE				0.136712	0.491111
cg01605366	11	106255565	R	II		IGR	opensea	IGR-opensea		NA	TRUE				0.402605	0.710826
cg01609688	11	80125365	R	II		IGR	opensea	IGR-opensea		NA	TRUE				0.430818	0.815047
cg01630588	16	65970442	R	II		IGR	opensea	IGR-opensea		NA	TRUE				0.589657	0.935331
cg01686553	12	126672876	R	II		IGR	shelf	IGR-shelf	chr12:126675561-126676195	NA	NA				0.529414	0.852325
cg01763692	4	128064781	F	II		IGR	opensea	IGR-opensea		NA	TRUE				0.501471	0.862731
cg01800297	5	113394591	F	I		IGR	shelf	IGR-shelf	chr5:113391071-113392005	NA	NA				0.457865	0.759672
cg01809895	2	222939224	R	II		IGR	opensea	IGR-opensea		NA	TRUE				0.48577	0.804554
cg01812305	3	117348652	F	II		IGR	opensea	IGR-opensea		NA	TRUE		rs34442329		0.614538	0.925181
cg01814027	8	71923401	R	II		IGR	opensea	IGR-opensea		NA	TRUE				0.460454	0.822113
cg01831404	5	87246732	R	II		IGR	opensea	IGR-opensea		NA	TRUE				0.437672	0.826245
cg01889956	6	100650602	R	II		IGR	opensea	IGR-opensea		TRUE	TRUE				0.279613	0.583658
cg01907426	1	177817086	F	II		IGR	opensea	IGR-opensea		NA	TRUE				0.625075	0.926618
cg01997606	5	151308141	F	II		IGR	shelf	IGR-shelf	chr5:151304226-151304824	NA	NA				0.31829	0.71386
cg02027429	5	135166467	F	II		IGR	shelf	IGR-shelf	chr5:135170271-135171156	NA	NA				0.422141	0.756538
cg02032334	2	121410165	F	II		IGR	shore	IGR-shore	chr2:121411983-121412315	NA	NA		rs76842461		0.127072	0.507567
cg02060919	4	32932085	R	II		IGR	opensea	IGR-opensea		NA	TRUE				0.574611	0.885381
cg02139586	16	59792836	F	II		IGR	shelf	IGR-shelf	chr16:59788792-59789072	NA	NA			rs77255245	0.367573	0.738818
cg02149509	8	132404163	R	II		IGR	opensea	IGR-opensea		NA	TRUE				0.541012	0.913327
cg02150582	6	9398309	F	II		IGR	shore	IGR-shore	chr6:9399093-9399599	NA	NA				0.417688	0.804704
cg02160083	2	49089947	F	II		IGR	opensea	IGR-opensea		NA	TRUE				0.495985	0.862855
cg02204261	4	134787901	R	II		IGR	opensea	IGR-opensea		NA	TRUE			rs75034552	0.520128	0.910084
cg02216535	4	85308929	F	II		IGR	opensea	IGR-opensea		NA	TRUE				0.345799	0.694392
cg02230254	11	65586170	R	II		IGR	shore	IGR-shore	chr11:65585389-65585884	NA	NA				0.11609	0.609009
cg02252421	5	127914655	F	II		IGR	opensea	IGR-opensea		NA	TRUE				0.493467	0.80909
cg02254255	7	63494639	R	II		IGR	shelf	IGR-shelf	chr7:63498112-63498314	NA	NA				0.457738	0.896668
cg02295341	16	77709272	F	II		IGR	opensea	IGR-opensea		NA	TRUE				0.304498	0.736644
cg02320356	8	127237106	F	II		IGR	opensea	IGR-opensea		NA	TRUE				0.353161	0.781038
cg02346141	2	115006731	F	II		IGR	opensea	IGR-opensea		NA	TRUE				0.425706	0.765563
cg02367160	5	166614884	R	II		IGR	opensea	IGR-opensea		NA	TRUE				0.432861	0.843308
cg02367256	16	34378497	R	II		IGR	opensea	IGR-opensea		NA	NA				0.293656	0.651868
cg02392835	7	53155221	F	II		IGR	opensea	IGR-opensea		NA	NA				0.563525	0.87984
cg02396116	10	125114593	F	II		IGR	opensea	IGR-opensea		NA	NA				0.503953	0.847195
cg02416536	12	98577192	F	II		IGR	opensea	IGR-opensea		NA	TRUE		rs76785901		0.385959	0.779848
cg02438026	16	63072440	R	II		IGR	opensea	IGR-opensea		NA	TRUE				0.423291	0.770865
cg02440396	17	12366545	R	II		IGR	opensea	IGR-opensea		NA	TRUE				0.420381	0.811096
cg02489478	6	169194038	F	II		IGR	shore	IGR-shore	chr6:169195967-169196186	NA	NA				0.524033	0.905059
cg02550607	5	140162694	F	II		IGR	shelf	IGR-shelf	chr5:140165958-140166214	NA	NA				0.38549	0.687737
cg02560364	16	63219709	F	II		IGR	opensea	IGR-opensea		NA	TRUE				0.42737	0.819833
cg02596960	12	114985224	R	II		IGR	opensea	IGR-opensea		NA	NA				0.586097	0.890867
cg02662495	12	34759279	F	II		IGR	opensea	IGR-opensea		NA	NA				0.304353	0.62276
cg02696798	10	107301935	R	II		IGR	opensea	IGR-opensea		NA	TRUE				0.257353	0.641751
cg02705762	16	51197459	R	II		IGR	opensea	IGR-opensea		NA	TRUE				0.58594	0.937981
cg02736966	4	148119477	R	II		IGR	opensea	IGR-opensea		NA	TRUE				0.386179	0.757132
cg02820646	11	115398838	R	II		IGR	opensea	IGR-opensea		NA	TRUE				0.542914	0.87068
cg02869444	10	110998760	F	II		IGR	opensea	IGR-opensea		NA	TRUE				0.33952	0.893455
cg02910987	10	113840106	R	II		IGR	opensea	IGR-opensea		NA	TRUE				0.536174	0.837004
cg02954835	15	22040892	R	II		IGR	opensea	IGR-opensea		NA	NA				0.463865	0.857605
cg02968537	16	55176084	R	II		IGR	opensea	IGR-opensea		NA	TRUE				0.640173	0.949302
cg02987547	17	52350946	F	II		IGR	opensea	IGR-opensea		NA	TRUE		rs17738435		0.311271	0.726117
cg03046611	3	55340399	F	II		IGR	opensea	IGR-opensea		NA	TRUE				0.418868	0.832593
cg03072385	7	149433285	R	II		IGR	opensea	IGR-opensea		NA	TRUE				0.58462	0.892312
cg03130530	2	6634542	F	II		IGR	shore	IGR-shore	chr2:6635949-6636160	NA	NA		rs73143094		0.528487	0.839859
cg03142256	3	75958299	F	II		IGR	shore	IGR-shore	chr3:75955759-75956308	NA	NA				0.552082	0.886726
cg03174644	11	15465937	F	II		IGR	opensea	IGR-opensea		NA	TRUE		rs75206609		0.564279	0.926526
cg03198009	6	29648604	F	I		IGR	opensea	IGR-opensea		NA	NA				0.351546	0.705016
cg03228766	7	57878945	F	II		IGR	opensea	IGR-opensea		NA	NA				0.474422	0.78845
cg03261725	17	70367843	F	II		IGR	opensea	IGR-opensea		NA	TRUE				0.376577	0.678789
cg03275459	15	95889928	F	II		IGR	opensea	IGR-opensea		NA	TRUE				0.341843	0.798107
cg03275698	16	3412655	F	II		IGR	shelf	IGR-shelf	chr16:3414964-3415167	NA	NA				0.408661	0.891108
cg03290522	15	80634248	F	II		IGR	opensea	IGR-opensea		NA	NA			rs77791043	0.46297	0.76316
cg03290560	3	117774686	R	II		IGR	opensea	IGR-opensea		NA	TRUE				0.441856	0.844634
cg03292377	2	6767658	F	I		IGR	opensea	IGR-opensea		NA	TRUE				0.458403	0.802243
cg03295542	8	89777219	R	II		IGR	opensea	IGR-opensea		NA	TRUE				0.318823	0.68275
cg03315346	1	19109544	F	II		IGR	shore	IGR-shore	chr1:19110720-19110932	NA	NA			rs59935337	0.383956	0.693823
cg03363142	8	69942947	R	II		IGR	opensea	IGR-opensea		NA	TRUE				0.559797	0.866814
cg03367622	7	144967385	F	II		IGR	opensea	IGR-opensea		NA	NA				0.563669	0.924977
cg03380809	16	5845458	F	I		IGR	opensea	IGR-opensea		NA	TRUE		rs76840211		0.565338	0.885965
cg03384920	2	79587308	R	II		IGR	opensea	IGR-opensea		NA	TRUE				0.478028	0.826733
cg03388493	16	64053139	F	II		IGR	opensea	IGR-opensea		NA	TRUE				0.501741	0.907488
cg03401963	2	125755746	R	II		IGR	opensea	IGR-opensea		NA	TRUE				0.491683	0.866724
cg03415617	16	34726856	F	I		IGR	opensea	IGR-opensea		NA	NA				0.209116	0.539354
cg03424345	12	130411272	F	II		IGR	opensea	IGR-opensea		NA	NA				0.51058	0.820749
cg03425782	6	19181082	R	II		IGR	opensea	IGR-opensea		NA	NA				0.512554	0.820288
cg03438909	2	19263192	R	II		IGR	opensea	IGR-opensea		NA	TRUE				0.542316	0.887199
cg03439301	7	136190456	R	II		IGR	opensea	IGR-opensea		NA	TRUE				0.217279	0.643229
cg03448548	16	33604228	F	II		IGR	opensea	IGR-opensea		NA	NA				0.240487	0.634263
cg03482851	8	70284236	R	II		IGR	opensea	IGR-opensea		NA	TRUE				0.507805	0.898604
cg03487935	7	51925284	F	II		IGR	opensea	IGR-opensea		NA	NA				0.136478	0.446938
cg03489427	8	119890170	F	II		IGR	opensea	IGR-opensea		NA	TRUE				0.566565	0.899951
cg03496520	14	28732636	F	II		IGR	opensea	IGR-opensea		NA	NA				0.49862	0.894749
cg03507064	3	84259272	F	II		IGR	opensea	IGR-opensea		NA	TRUE		rs9855231		0.466882	0.802003
cg03536334	7	46044805	R	II		IGR	opensea	IGR-opensea		NA	TRUE				0.598641	0.899753
cg03561071	11	91844355	F	II		IGR	opensea	IGR-opensea		NA	TRUE		rs1948565		0.454248	0.902429
cg03612582	16	26427350	F	II		IGR	opensea	IGR-opensea		NA	TRUE		rs16975842		0.59201	0.903346
cg03627489	16	51341199	F	II		IGR	opensea	IGR-opensea		NA	TRUE				0.402171	0.863221
cg03660085	10	122038594	F	II		IGR	opensea	IGR-opensea		NA	TRUE				0.447633	0.751235
cg03670994	5	6182647	F	II		IGR	opensea	IGR-opensea		NA	NA				0.536316	0.840016
cg03699663	16	52366112	F	II		IGR	opensea	IGR-opensea		NA	TRUE			rs77250268	0.551123	0.910154
cg03708694	11	44489577	F	II		IGR	opensea	IGR-opensea		NA	TRUE		rs2609046		0.225498	0.534919
cg03720195	16	87119252	F	II		IGR	opensea	IGR-opensea		NA	TRUE		rs73246103		0.58788	0.909316
cg03720605	6	134052041	F	II		IGR	opensea	IGR-opensea		NA	TRUE			rs36108327	0.194586	0.515641
cg03738936	16	76670197	R	II		IGR	shore	IGR-shore	chr16:76668835-76669152	NA	NA				0.576746	0.925322
cg03749154	1	31155158	R	II		IGR	shelf	IGR-shelf	chr1:31158009-31158261	NA	NA				0.518573	0.840249
cg03764965	2	117971251	F	II		IGR	opensea	IGR-opensea		NA	TRUE		rs74788329		0.469079	0.820665
cg03784113	13	112602492	F	II		IGR	opensea	IGR-opensea		NA	NA			rs76933583	0.43432	0.820566
cg03790312	3	116437373	R	II		IGR	opensea	IGR-opensea		NA	TRUE				0.494212	0.900079
cg03846107	12	34061681	R	II		IGR	opensea	IGR-opensea		NA	TRUE				0.436297	0.863983
cg03849299	5	97703334	R	II		IGR	opensea	IGR-opensea		NA	TRUE				0.44385	0.822128
cg03855592	7	113034122	F	II		IGR	opensea	IGR-opensea		NA	TRUE		rs56017316		0.454708	0.832583
cg03867429	7	57483183	F	II		IGR	shore	IGR-shore	chr7:57484168-57485070	NA	NA				0.0855446	0.396815
cg03878722	16	76666860	F	II		IGR	shore	IGR-shore	chr16:76668835-76669152	NA	NA				0.534196	0.907234
cg03890505	12	127221782	R	II		IGR	opensea	IGR-opensea		NA	NA				0.590627	0.899025
cg03935736	6	94775659	R	II		IGR	opensea	IGR-opensea		NA	TRUE				0.339769	0.710586
cg03953506	12	17732825	R	II		IGR	opensea	IGR-opensea		NA	TRUE				0.586339	0.905444
cg03955530	16	52681474	F	II		IGR	opensea	IGR-opensea		NA	TRUE				0.474318	0.784989
cg03957547	16	9524433	R	II		IGR	opensea	IGR-opensea		NA	TRUE				0.555453	0.909803
cg03962359	6	154166263	R	II		IGR	opensea	IGR-opensea		NA	TRUE				0.475344	0.786185
cg03979510	16	5641033	F	II		IGR	opensea	IGR-opensea		NA	TRUE		rs9939147		0.588371	0.895812
cg03988297	1	219060547	F	II		IGR	opensea	IGR-opensea		NA	TRUE				0.326207	0.635429
cg04003264	12	98517260	F	II		IGR	opensea	IGR-opensea		NA	TRUE				0.610777	0.936448
cg04062622	11	28857582	R	II		IGR	opensea	IGR-opensea		NA	TRUE		rs34907221		0.532214	0.844105
cg04093499	15	73193992	F	II		IGR	opensea	IGR-opensea		NA	NA				0.476845	0.843478
cg04095498	1	96828042	F	II		IGR	opensea	IGR-opensea		NA	TRUE				0.47984	0.801017
cg04098829	5	92744116	F	II		IGR	opensea	IGR-opensea		NA	TRUE				0.488752	0.8169
cg04103847	10	107442878	F	II		IGR	opensea	IGR-opensea		NA	TRUE				0.414596	0.747887
cg04107251	8	36902273	F	II		IGR	opensea	IGR-opensea		NA	TRUE				0.487032	0.92799
cg04137405	14	62414451	R	II		IGR	opensea	IGR-opensea		NA	TRUE				0.272558	0.706075
cg04147741	3	64991635	R	II		IGR	opensea	IGR-opensea		NA	TRUE				0.602583	0.916695
cg04183804	2	18481854	F	II		IGR	opensea	IGR-opensea		NA	TRUE				0.39986	0.744119
cg04206637	5	63202277	R	II		IGR	opensea	IGR-opensea		NA	TRUE				0.289143	0.60693
cg04209579	2	188782251	F	II		IGR	opensea	IGR-opensea		NA	TRUE				0.370514	0.729202
cg04227892	5	2169402	F	I		IGR	opensea	IGR-opensea		NA	NA		rs77261235		0.587476	0.892207
cg04308443	19	51104400	F	II		IGR	shelf	IGR-shelf	chr19:51107425-51107742	NA	NA				0.461607	0.883097
cg04337176	16	62141122	R	II		IGR	opensea	IGR-opensea		NA	TRUE		rs6498836		0.447091	0.768824
cg04338863	8	33670619	F	II		IGR	opensea	IGR-opensea		NA	TRUE		rs34601660		0.555502	0.898561
cg04373948	12	90806795	F	II		IGR	opensea	IGR-opensea		NA	TRUE				0.417049	0.799619
cg04375225	6	126868035	F	II		IGR	opensea	IGR-opensea		NA	TRUE				0.491901	0.903581
cg04394529	11	2067849	R	II		IGR	opensea	IGR-opensea		NA	NA				0.384191	0.70364
cg04416302	11	31143518	F	II		IGR	opensea	IGR-opensea		NA	TRUE				0.416883	0.798866
cg04421583	8	63059337	F	II		IGR	shore	IGR-shore	chr8:63056947-63057412	NA	NA				0.507251	0.856406
cg04432594	16	34408014	R	I		IGR	shore	IGR-shore	chr16:34407636-34407919	NA	NA				0.638187	0.945172
cg04448014	10	23459015	R	II		IGR	shelf	IGR-shelf	chr10:23461300-23461610	NA	NA				0.41114	0.720721
cg04448240	11	28831268	F	II		IGR	opensea	IGR-opensea		NA	TRUE				0.560909	0.875206
cg04473095	10	50885235	R	II		IGR	shelf	IGR-shelf	chr10:50887565-50887862	NA	NA				0.540913	0.851038
cg04490211	10	110946662	R	II		IGR	opensea	IGR-opensea		NA	TRUE				0.44512	0.861908
cg04527369	16	34256428	F	II		IGR	shore	IGR-shore	chr16:34256748-34257750	NA	NA				0.452361	0.759556
cg04540442	12	34445809	R	I		IGR	opensea	IGR-opensea		NA	NA				0.561528	0.939997
cg04548327	8	71716525	F	II		IGR	opensea	IGR-opensea		NA	TRUE				0.395033	0.794378
cg04568121	13	102072766	R	II		IGR	shelf	IGR-shelf	chr13:102068116-102069258	NA	NA				0.594921	0.911765
cg04582365	10	59155846	R	II		IGR	opensea	IGR-opensea		NA	TRUE				0.507166	0.857781
cg04597985	4	138114706	F	II		IGR	opensea	IGR-opensea		NA	NA				0.53646	0.849816
cg04611161	16	52641156	R	II		IGR	opensea	IGR-opensea		NA	NA				0.341491	0.685557
cg04655834	15	25031239	R	II		IGR	opensea	IGR-opensea		NA	TRUE				0.320357	0.632924
cg04683824	16	34293670	F	II		IGR	shore	IGR-shore	chr16:34295486-34296109	NA	NA				0.296963	0.769056
cg04684481	6	9934738	R	II		IGR	opensea	IGR-opensea		NA	NA				0.592012	0.902083
cg04700930	12	98030706	F	II		IGR	opensea	IGR-opensea		NA	TRUE				0.39123	0.765254
cg04735598	2	76905622	R	II		IGR	opensea	IGR-opensea		NA	TRUE			rs79163239	0.550891	0.886657
cg04735773	8	47156401	F	II		IGR	opensea	IGR-opensea		NA	NA				0.583517	0.917654
cg04739648	5	25907524	F	II		IGR	shore	IGR-shore	chr5:25909342-25909651	NA	NA				0.516986	0.837454
cg04830629	12	71558336	R	II		IGR	opensea	IGR-opensea		NA	NA				0.335034	0.70039
cg04839683	11	15737281	F	II		IGR	opensea	IGR-opensea		NA	TRUE				0.478416	0.838493
cg04847825	10	132239652	F	II		IGR	opensea	IGR-opensea		NA	NA				0.354754	0.690959
cg04891688	3	99113136	R	II		IGR	opensea	IGR-opensea		NA	TRUE				0.613948	0.92421
cg04892646	16	34292178	R	I		IGR	shelf	IGR-shelf	chr16:34295486-34296109	NA	NA				0.545178	0.882887
cg04938456	12	56131768	R	I		IGR	opensea	IGR-opensea		TRUE	TRUE				0.418088	0.108146
cg04956624	11	116238356	R	II		IGR	opensea	IGR-opensea		NA	TRUE				0.444423	0.777349
cg04958165	4	187360860	R	II		IGR	shelf	IGR-shelf	chr4:187356976-187357233	NA	NA				0.606638	0.907698
cg05028555	10	110741628	F	II		IGR	opensea	IGR-opensea		NA	TRUE				0.245242	0.666619
cg05033952	16	34255535	F	II		IGR	shore	IGR-shore	chr16:34256748-34257750	NA	NA				0.485614	0.877736
cg05088221	16	35030232	R	II		IGR	opensea	IGR-opensea		NA	NA				0.620676	0.930389
cg05132150	4	108069982	R	II		IGR	opensea	IGR-opensea		NA	TRUE				0.451676	0.844004
cg05162358	10	123408913	R	II		IGR	opensea	IGR-opensea		NA	NA				0.517023	0.8593
cg05187154	16	9828141	R	II		IGR	opensea	IGR-opensea		NA	TRUE				0.558485	0.921584
cg05216542	16	48109635	F	II		IGR	opensea	IGR-opensea		NA	TRUE				0.294872	0.767191
cg05235610	2	52860117	R	II		IGR	shelf	IGR-shelf	chr2:52856694-52857124	NA	NA				0.600136	0.917594
cg05273321	16	34979575	R	II		IGR	opensea	IGR-opensea		NA	NA				0.299106	0.644148
cg05278858	10	111037038	R	II		IGR	opensea	IGR-opensea		NA	TRUE				0.421911	0.879182
cg05283379	7	68157097	R	II		IGR	opensea	IGR-opensea		NA	TRUE				0.460764	0.816864
cg05283685	11	92001577	R	II		IGR	opensea	IGR-opensea		NA	TRUE				0.532471	0.844884
cg05284751	16	34407760	R	I		IGR	island	IGR-island	chr16:34407636-34407919	NA	NA				0.38192	0.75516
cg05289983	7	113090002	R	II		IGR	opensea	IGR-opensea		NA	NA				0.361506	0.79656
cg05291966	16	52742008	F	II		IGR	opensea	IGR-opensea		NA	TRUE				0.200962	0.634408
cg05316785	7	54605863	R	II		IGR	shelf	IGR-shelf	chr7:54609734-54610140	NA	NA				0.47028	0.817773
cg05320897	4	188554583	F	II		IGR	opensea	IGR-opensea		NA	TRUE				0.382751	0.691709
cg05361459	6	104239689	R	II		IGR	opensea	IGR-opensea		NA	NA				0.383365	0.81402
cg05383657	12	34757822	R	II		IGR	opensea	IGR-opensea		NA	NA				0.397168	0.710414
cg05392844	2	199639143	R	II		IGR	opensea	IGR-opensea		NA	TRUE				0.499151	0.876342
cg05409693	12	78680140	F	II		IGR	opensea	IGR-opensea		NA	TRUE				0.345244	0.674694
cg05454961	16	62745680	F	II		IGR	opensea	IGR-opensea		NA	NA		rs75235094		0.595724	0.897227
cg05461169	3	76645048	R	II		IGR	opensea	IGR-opensea		NA	TRUE				0.454283	0.871505
cg05462446	16	77574072	F	II		IGR	opensea	IGR-opensea		NA	TRUE				0.427593	0.79126
cg05520050	2	150624507	F	II		IGR	opensea	IGR-opensea		NA	TRUE		rs78820545		0.446003	0.747471
cg05543492	2	151484439	R	II		IGR	opensea	IGR-opensea		NA	TRUE				0.400502	0.779697
cg05556535	6	114544140	F	II		IGR	opensea	IGR-opensea		NA	TRUE				0.517485	0.819197
cg05557110	7	46218895	R	II		IGR	opensea	IGR-opensea		NA	TRUE				0.51307	0.83142
cg05586863	16	5911262	F	II		IGR	opensea	IGR-opensea		NA	TRUE		rs1436383		0.417414	0.805511
cg05593707	11	30002836	R	II		IGR	opensea	IGR-opensea		NA	TRUE				0.233594	0.657891
cg05648914	5	63297615	R	II		IGR	opensea	IGR-opensea		NA	TRUE				0.491201	0.843473
cg05662444	5	154026397	R	II		IGR	shore	IGR-shore	chr5:154026818-154027257	NA	TRUE				0.669741	0.330498
cg05662884	2	126595338	F	II		IGR	opensea	IGR-opensea		NA	TRUE				0.50194	0.80984
cg05673079	10	110084660	F	II		IGR	opensea	IGR-opensea		NA	TRUE				0.528235	0.851547
cg05726002	12	115341178	F	II		IGR	opensea	IGR-opensea		NA	TRUE				0.543879	0.862381
cg05757475	2	21666440	F	II		IGR	opensea	IGR-opensea		NA	TRUE				0.506282	0.83955
cg05769086	7	55024817	F	II		IGR	opensea	IGR-opensea		NA	TRUE				0.55139	0.877091
cg05775492	16	86258717	F	II		IGR	opensea	IGR-opensea		NA	TRUE		rs1693944		0.504032	0.855517
cg05810177	7	134050402	R	II		IGR	opensea	IGR-opensea		NA	TRUE				0.421378	0.722804
cg05851730	5	45204945	F	II		IGR	opensea	IGR-opensea		NA	TRUE				0.508896	0.850954
cg05852824	15	26543817	R	II		IGR	opensea	IGR-opensea		NA	NA				0.382016	0.731715
cg05865660	4	189158066	F	II		IGR	opensea	IGR-opensea		NA	NA				0.44541	0.766513
cg05867750	11	30752003	R	II		IGR	opensea	IGR-opensea		NA	TRUE				0.511548	0.849305
cg05878103	13	63057588	F	II		IGR	opensea	IGR-opensea		NA	TRUE				0.397831	0.724215
cg05884053	5	43840651	F	II		IGR	opensea	IGR-opensea		NA	TRUE				0.247622	0.83811
cg05897122	4	53112707	R	II		IGR	opensea	IGR-opensea		NA	TRUE			rs74748091	0.232594	0.540697
cg05898320	3	55442720	R	II		IGR	opensea	IGR-opensea		NA	TRUE				0.349909	0.77163
cg05937687	8	70101609	R	II		IGR	opensea	IGR-opensea		NA	TRUE				0.495885	0.819503
cg05944004	20	59546092	R	II		IGR	shelf	IGR-shelf	chr20:59542508-59542739	NA	NA				0.53394	0.863076
cg05973555	2	84114418	R	II		IGR	opensea	IGR-opensea		NA	TRUE				0.527503	0.838709
cg06012483	16	86388853	F	II		IGR	opensea	IGR-opensea		NA	TRUE				0.428869	0.793597
cg06071476	16	22822339	F	II		IGR	shelf	IGR-shelf	chr16:22824616-22826459	NA	NA				0.127939	0.468343
cg06082318	13	101630201	R	II		IGR	opensea	IGR-opensea		NA	NA				0.526021	0.846926
cg06088427	6	77593795	F	II		IGR	opensea	IGR-opensea		NA	TRUE				0.396667	0.810417
cg06090895	8	26980438	R	II		IGR	opensea	IGR-opensea		NA	NA				0.572604	0.914826
cg06099303	1	96672496	R	II		IGR	opensea	IGR-opensea		NA	TRUE				0.386392	0.739049
cg06120359	8	127105723	F	II		IGR	opensea	IGR-opensea		NA	TRUE				0.543875	0.883458
cg06124390	4	2052628	R	II		IGR	shelf	IGR-shelf	chr4:2048833-2049144	NA	NA				0.220035	0.590771
cg06238661	8	136409523	F	II		IGR	opensea	IGR-opensea		NA	TRUE		rs16905361		0.464659	0.823685
cg06351870	16	51193285	F	II		IGR	shelf	IGR-shelf	chr16:51189800-51190260	NA	NA				0.448355	0.790244
cg06402315	16	52588928	R	II		IGR	opensea	IGR-opensea		NA	TRUE				0.519263	0.914019
cg06436573	1	69436335	R	II		IGR	opensea	IGR-opensea		NA	TRUE				0.444271	0.815035
cg06455190	13	19451923	R	II		IGR	shelf	IGR-shelf	chr13:19448911-19449348	NA	NA				0.53868	0.937997
cg06457534	11	91536479	F	II		IGR	opensea	IGR-opensea		NA	TRUE				0.440302	0.822313
cg06500090	6	165679873	R	II		IGR	opensea	IGR-opensea		NA	NA				0.540267	0.880968
cg06514994	11	101711789	F	II		IGR	opensea	IGR-opensea		NA	TRUE				0.618215	0.944449
cg06536378	19	53807723	R	II		IGR	shelf	IGR-shelf	chr19:53811620-53812011	NA	NA				0.266987	0.641829
cg06568464	5	140519842	F	II		IGR	shelf	IGR-shelf	chr5:140516311-140517300	NA	NA				0.501043	0.833425
cg06573398	2	234686914	F	II		IGR	opensea	IGR-opensea		NA	NA				0.627256	0.930961
cg06588841	4	150737126	R	II		IGR	opensea	IGR-opensea		NA	NA				0.365977	0.704097
cg06611109	3	147680482	F	II		IGR	opensea	IGR-opensea		NA	TRUE				0.506502	0.822122
cg06628999	6	142129232	F	II		IGR	opensea	IGR-opensea		NA	TRUE				0.600085	0.913105
cg06635059	13	55449282	R	II		IGR	opensea	IGR-opensea		NA	TRUE				0.454185	0.7683
cg06655097	4	177455600	R	II		IGR	opensea	IGR-opensea		NA	TRUE				0.347788	0.716157
cg06678468	6	114551190	F	II		IGR	opensea	IGR-opensea		NA	NA				0.571768	0.891081
cg06690831	4	181688500	R	II		IGR	opensea	IGR-opensea		NA	TRUE				0.466951	0.841075
cg06691616	4	139531098	F	II		IGR	opensea	IGR-opensea		NA	TRUE				0.528634	0.877993
cg06728135	5	2466293	F	II		IGR	opensea	IGR-opensea		NA	NA				0.240327	0.548888
cg06734985	11	26849501	F	II		IGR	opensea	IGR-opensea		NA	TRUE		rs11029725		0.292459	0.729296
cg06738548	15	94019180	F	II		IGR	opensea	IGR-opensea		NA	TRUE		rs77255386		0.623755	0.931619
cg06753918	5	6182215	F	II		IGR	opensea	IGR-opensea		NA	NA				0.601149	0.915794
cg06765475	10	128213438	R	II		IGR	opensea	IGR-opensea		NA	NA				0.449076	0.774115
cg06787206	10	120168048	R	II		IGR	opensea	IGR-opensea		NA	TRUE				0.588258	0.9064
cg06811732	1	219749669	R	II		IGR	opensea	IGR-opensea		NA	TRUE				0.469536	0.790089
cg06832258	8	34533034	R	II		IGR	opensea	IGR-opensea		NA	TRUE				0.565669	0.901313
cg06837325	5	97445281	F	II		IGR	opensea	IGR-opensea		NA	TRUE		rs5869791		0.320513	0.645734
cg06885179	5	8842744	R	II		IGR	opensea	IGR-opensea		NA	NA				0.534072	0.867161
cg06890464	5	2833124	R	II		IGR	opensea	IGR-opensea		NA	TRUE				0.491419	0.826846
cg06898308	5	97761216	R	II		IGR	opensea	IGR-opensea		NA	TRUE				0.475962	0.896873
cg06900386	5	125533967	F	II		IGR	opensea	IGR-opensea		NA	TRUE		rs11957746		0.50484	0.861149
cg06937207	17	35060112	F	II		IGR	shore	IGR-shore	chr17:35060322-35060692	TRUE	NA		rs62070111		0.230809	0.69641
cg06941429	12	59139263	R	II		IGR	opensea	IGR-opensea		NA	TRUE				0.318706	0.621291
cg06962373	13	37772687	R	II		IGR	opensea	IGR-opensea		NA	TRUE				0.42178	0.731933
cg06998224	5	128113907	R	II		IGR	opensea	IGR-opensea		NA	TRUE				0.508768	0.897155
cg07026904	11	114832606	R	II		IGR	shore	IGR-shore	chr11:114831755-114832054	NA	NA				0.320151	0.626678
cg07041999	8	2178272	F	I		IGR	opensea	IGR-opensea		NA	NA		rs35132580		0.429199	0.76953
cg07084004	14	57506426	F	II		IGR	opensea	IGR-opensea		NA	NA		rs11848039	rs75565748	0.573863	0.887979
cg07106766	3	137014230	R	II		IGR	opensea	IGR-opensea		NA	TRUE				0.343159	0.730285
cg07110379	3	104216116	F	II		IGR	opensea	IGR-opensea		NA	TRUE				0.29694	0.608102
cg07133629	16	34791202	R	II		IGR	shelf	IGR-shelf	chr16:34787169-34787623	NA	NA				0.115123	0.588401
cg07144328	5	1854953	R	II		IGR	shore	IGR-shore	chr5:1856773-1858444	NA	NA				0.536474	0.871083
cg07160783	16	64861411	R	II		IGR	opensea	IGR-opensea		NA	TRUE				0.540231	0.887911
cg07161395	16	51390410	R	II		IGR	opensea	IGR-opensea		NA	TRUE				0.555963	0.879091
cg07166084	1	242217440	R	II		IGR	shelf	IGR-shelf	chr1:242220284-242220615	NA	NA				0.331123	0.725406
cg07171765	4	58505703	F	II		IGR	opensea	IGR-opensea		NA	TRUE				0.597199	0.898336
cg07188009	1	106626446	R	II		IGR	shelf	IGR-shelf	chr1:106623393-106623854	NA	NA				0.229294	0.563693
cg07260541	16	51117848	R	II		IGR	opensea	IGR-opensea		NA	TRUE				0.3174	0.738744
cg07274137	18	76604259	R	II		IGR	shelf	IGR-shelf	chr18:76601754-76601963	NA	NA				0.443431	0.787448
cg07283816	12	115455263	F	II		IGR	opensea	IGR-opensea		NA	TRUE				0.434895	0.760507
cg07308384	6	114697971	R	II		IGR	opensea	IGR-opensea		NA	TRUE				0.30328	0.60488
cg07336099	2	140029691	R	II		IGR	opensea	IGR-opensea		NA	TRUE				0.352929	0.661819
cg07339864	7	70561125	F	II		IGR	opensea	IGR-opensea		NA	TRUE				0.472453	0.880448
cg07342258	5	2866851	R	II		IGR	island	IGR-island	chr5:2866699-2867005	NA	NA				0.468909	0.808497
cg07371413	6	128977386	R	II		IGR	opensea	IGR-opensea		TRUE	TRUE			rs75461049	0.334735	0.743569
cg07373798	4	131032074	F	II		IGR	opensea	IGR-opensea		NA	TRUE				0.335741	0.670312
cg07413480	10	113243726	F	II		IGR	opensea	IGR-opensea		NA	TRUE				0.549999	0.913902
cg07429192	5	9918811	F	II		IGR	opensea	IGR-opensea		NA	TRUE				0.520906	0.835659
cg07431522	15	27210290	F	II		IGR	shelf	IGR-shelf	chr15:27212902-27213396	NA	NA				0.358512	0.676608
cg07450292	3	76419070	R	II		IGR	opensea	IGR-opensea		NA	TRUE				0.392702	0.798817
cg07507085	11	119893672	F	II		IGR	opensea	IGR-opensea		NA	TRUE				0.485071	0.803444
cg07576363	8	76771328	F	II		IGR	opensea	IGR-opensea		NA	TRUE				0.343298	0.721394
cg07588006	4	175752696	F	II		IGR	shelf	IGR-shelf	chr4:175750330-175750584	NA	NA				0.586247	0.907945
cg07609844	2	151389355	R	II		IGR	opensea	IGR-opensea		NA	TRUE				0.409082	0.786325
cg07620110	16	63495529	F	II		IGR	opensea	IGR-opensea		NA	TRUE				0.416599	0.847371
cg07636653	11	91834809	R	II		IGR	opensea	IGR-opensea		NA	TRUE				0.580319	0.907054
cg07649045	11	7260764	R	II		IGR	opensea	IGR-opensea		NA	TRUE				0.549346	0.869357
cg07680368	11	109172798	R	II		IGR	opensea	IGR-opensea		NA	TRUE				0.510846	0.883306
cg07700524	16	62988282	R	II		IGR	opensea	IGR-opensea		NA	TRUE				0.551202	0.866881
cg07711387	16	51529443	F	II		IGR	opensea	IGR-opensea		NA	TRUE				0.472803	0.875671
cg07725829	12	88186400	R	II		IGR	opensea	IGR-opensea		NA	TRUE				0.333785	0.777615
cg07746882	10	49866792	F	II		IGR	shelf	IGR-shelf	chr10:49863620-49864601	NA	NA		rs76847198		0.359862	0.699845
cg07759907	16	34806416	F	II		IGR	shelf	IGR-shelf	chr16:34808455-34809874	NA	NA				0.524151	0.856154
cg07760622	10	117754806	F	II		IGR	opensea	IGR-opensea		NA	TRUE				0.38975	0.835879
cg07773337	2	151248048	F	II		IGR	opensea	IGR-opensea		NA	TRUE			rs72993839	0.606298	0.919318
cg07791803	8	34343944	F	II		IGR	opensea	IGR-opensea		NA	TRUE				0.291673	0.719514
cg07799395	5	125577565	R	II		IGR	opensea	IGR-opensea		NA	TRUE				0.574864	0.876488
cg07800208	7	97157869	F	II		IGR	opensea	IGR-opensea		NA	NA				0.585894	0.891632
cg07812589	16	49195595	R	II		IGR	opensea	IGR-opensea		NA	TRUE				0.392785	0.807231
cg07826516	5	3106230	F	II		IGR	opensea	IGR-opensea		NA	TRUE				0.448618	0.750772
cg07834418	10	107409739	R	II		IGR	opensea	IGR-opensea		NA	TRUE				0.504708	0.851899
cg07972716	20	54582710	R	II		IGR	shelf	IGR-shelf	chr20:54578603-54580678	NA	NA			rs60248620	0.165222	0.669278
cg08001668	11	92670490	F	II		IGR	opensea	IGR-opensea		NA	NA				0.494966	0.86816
cg08005208	1	163395211	R	II		IGR	shelf	IGR-shelf	chr1:163392877-163393100	NA	NA				0.526667	0.866273
cg08018143	4	162110754	F	II		IGR	opensea	IGR-opensea		NA	TRUE				0.399898	0.702913
cg08140712	3	127171033	F	II		IGR	shelf	IGR-shelf	chr3:127174375-127174944	NA	NA		rs6797003	rs56981106	0.514856	0.81887
cg08157310	11	101300838	R	II		IGR	opensea	IGR-opensea		NA	TRUE				0.437303	0.794439
cg08157459	13	112176430	R	II		IGR	shelf	IGR-shelf	chr13:112172232-112172441	NA	NA				0.461894	0.887346
cg08165339	7	67741356	R	II		IGR	opensea	IGR-opensea		NA	TRUE				0.442945	0.752847
cg08177882	14	38263141	F	II		IGR	opensea	IGR-opensea		NA	NA				0.519445	0.8764
cg08190545	19	28403514	F	II		IGR	shelf	IGR-shelf	chr19:28400280-28400833	NA	NA		rs811029	rs79193211	0.512587	0.906846
cg08198983	5	143980085	F	II		IGR	shore	IGR-shore	chr5:143978229-143978484	NA	NA				0.471005	0.850892
cg08237521	16	66360304	F	II		IGR	opensea	IGR-opensea		NA	TRUE				0.473721	0.795052
cg08272996	16	64128218	F	II		IGR	opensea	IGR-opensea		NA	TRUE				0.223985	0.636482
cg08288942	12	127329056	F	II		IGR	opensea	IGR-opensea		NA	TRUE		rs80353971		0.52011	0.889296
cg08294772	8	138135392	F	II		IGR	opensea	IGR-opensea		NA	TRUE				0.205996	0.517843
cg08311885	10	16032954	R	II		IGR	opensea	IGR-opensea		NA	TRUE				0.429145	0.783744
cg08321867	13	112857019	R	II		IGR	opensea	IGR-opensea		NA	NA				0.599649	0.90138
cg08327428	10	109641026	R	II		IGR	opensea	IGR-opensea		NA	TRUE				0.369566	0.745705
cg08352422	11	116095774	R	II		IGR	opensea	IGR-opensea		NA	TRUE			rs34493990	0.386373	0.695542
cg08352920	6	114466051	F	II		IGR	opensea	IGR-opensea		NA	TRUE				0.331983	0.755819
cg08355045	6	80787529	R	II		IGR	opensea	IGR-opensea		NA	TRUE				0.473826	0.801904
cg08442713	5	117822219	R	II		IGR	opensea	IGR-opensea		NA	TRUE				0.469331	0.787674
cg08452802	7	123992223	R	II		IGR	opensea	IGR-opensea		NA	NA				0.378704	0.710832
cg08493762	21	42222713	R	II		IGR	shelf	IGR-shelf	chr21:42218489-42219222	NA	NA				0.510198	0.840604
cg08493921	4	31996756	F	II		IGR	opensea	IGR-opensea		NA	TRUE		rs75640581		0.489423	0.84048
cg08514311	16	51416829	F	II		IGR	opensea	IGR-opensea		NA	TRUE				0.267941	0.62973
cg08523075	6	9978010	F	II		IGR	opensea	IGR-opensea		NA	NA				0.321032	0.658811
cg08531890	5	136112615	R	II		IGR	opensea	IGR-opensea		NA	TRUE				0.522451	0.863916
cg08544192	3	147656523	F	II		IGR	opensea	IGR-opensea		NA	NA				0.456089	0.807197
cg08564375	15	25436682	F	II		IGR	opensea	IGR-opensea		NA	NA			rs7182240	0.487401	0.792044
cg08584061	19	22718926	F	II		IGR	shelf	IGR-shelf	chr19:22715263-22715576	NA	NA				0.483883	0.823437
cg08584947	8	93468317	F	II		IGR	opensea	IGR-opensea		NA	TRUE				0.374028	0.745713
cg08599824	7	67189164	R	II		IGR	opensea	IGR-opensea		NA	TRUE				0.509085	0.81606
cg08610773	2	184896169	F	II		IGR	opensea	IGR-opensea		NA	TRUE		rs11685717		0.416209	0.872365
cg08621196	10	23978755	F	II		IGR	shelf	IGR-shelf	chr10:23982382-23982589	NA	NA				0.545417	0.909744
cg08644897	13	112607846	R	II		IGR	shelf	IGR-shelf	chr13:112610658-112611433	NA	NA				0.525494	0.911136
cg08657705	5	30662916	R	II		IGR	opensea	IGR-opensea		NA	TRUE				0.326389	0.635409
cg08717751	13	37881008	F	II		IGR	opensea	IGR-opensea		NA	TRUE				0.351294	0.769336
cg08722591	1	20725998	R	II		IGR	opensea	IGR-opensea		NA	TRUE				0.407785	0.724171
cg08759276	16	86644262	F	II		IGR	opensea	IGR-opensea		NA	TRUE			rs55724532	0.495807	0.869373
cg08844913	1	177724656	F	II		IGR	opensea	IGR-opensea		NA	TRUE				0.544263	0.89972
cg08876039	1	14342668	F	II		IGR	opensea	IGR-opensea		NA	NA		rs6669709		0.528502	0.874368
cg08907926	5	3965271	F	II		IGR	shelf	IGR-shelf	chr5:3962286-3962512	NA	NA				0.563718	0.897356
cg08943293	1	181449699	F	II		IGR	shore	IGR-shore	chr1:181451311-181452049	NA	NA				0.443984	0.764259
cg08977212	10	37090850	F	II		IGR	opensea	IGR-opensea		NA	TRUE				0.545648	0.890916
cg08979870	8	70014292	F	II		IGR	opensea	IGR-opensea		NA	NA				0.500795	0.879661
cg08987249	16	64462073	R	II		IGR	opensea	IGR-opensea		NA	TRUE				0.363412	0.74208
cg09006039	4	65778481	R	II		IGR	opensea	IGR-opensea		NA	TRUE				0.540449	0.87633
cg09019635	2	164800141	F	II		IGR	opensea	IGR-opensea		NA	TRUE				0.562776	0.885263
cg09032499	6	30993705	R	II		IGR	opensea	IGR-opensea		NA	NA				0.513178	0.872095
cg09040994	5	103849273	F	II		IGR	opensea	IGR-opensea		NA	TRUE				0.629968	0.935115
cg09086416	6	50428999	F	II		IGR	opensea	IGR-opensea		NA	NA				0.431025	0.869571
cg09090733	16	32473096	R	II		IGR	opensea	IGR-opensea		NA	NA				0.483123	0.787857
cg09103598	6	94509563	F	II		IGR	opensea	IGR-opensea		NA	TRUE				0.456529	0.885284
cg09169356	10	2323382	F	II		IGR	opensea	IGR-opensea		NA	TRUE		rs76846939		0.539888	0.873018
cg09175221	16	51973520	F	II		IGR	opensea	IGR-opensea		NA	TRUE				0.533268	0.845958
cg09220563	14	54261853	R	II		IGR	opensea	IGR-opensea		NA	TRUE			rs76127049	0.425236	0.858446
cg09250365	11	92080444	F	II		IGR	opensea	IGR-opensea		NA	TRUE				0.292594	0.62514
cg09289005	10	132542827	R	II		IGR	opensea	IGR-opensea		NA	TRUE				0.444348	0.800575
cg09313632	14	80637425	R	II		IGR	opensea	IGR-opensea		NA	TRUE			rs79453627	0.5347	0.857209
cg09323898	1	163584856	F	II		IGR	opensea	IGR-opensea		NA	TRUE		rs79361619		0.616748	0.918012
cg09342225	11	101668461	R	II		IGR	opensea	IGR-opensea		NA	TRUE				0.315425	0.748854
cg09344028	17	70110421	F	II		IGR	shore	IGR-shore	chr17:70111979-70112308	NA	NA		rs9900977		0.412014	0.763515
cg09356916	4	23791473	R	II		IGR	opensea	IGR-opensea		NA	TRUE				0.341959	0.722355
cg09412975	1	218892376	R	II		IGR	opensea	IGR-opensea		NA	TRUE				0.429511	0.802328
cg09418852	15	46636037	F	II		IGR	opensea	IGR-opensea		NA	TRUE				0.417065	0.808962
cg09422239	7	46552455	R	II		IGR	opensea	IGR-opensea		NA	TRUE				0.589851	0.934877
cg09433794	4	156126097	R	II		IGR	shelf	IGR-shelf	chr4:156129168-156130209	NA	NA				0.412797	0.76027
cg09440866	12	114014510	R	II		IGR	opensea	IGR-opensea		NA	TRUE				0.18837	0.496823
cg09442613	12	76054089	R	II		IGR	opensea	IGR-opensea		NA	TRUE				0.5098	0.840279
cg09447895	5	165460007	R	II		IGR	opensea	IGR-opensea		NA	TRUE				0.596225	0.902998
cg09487985	12	34484805	F	II		IGR	shelf	IGR-shelf	chr12:34488610-34489037	NA	NA				0.540624	0.880902
cg09500738	15	87911464	R	II		IGR	opensea	IGR-opensea		NA	TRUE				0.392829	0.813026
cg09503202	15	29927471	R	II		IGR	opensea	IGR-opensea		NA	NA			rs11853184	0.63899	0.943535
cg09602751	13	54817511	R	II		IGR	opensea	IGR-opensea		NA	NA				0.516543	0.912146
cg09626054	7	35320315	R	II		IGR	opensea	IGR-opensea		NA	TRUE				0.478981	0.808144
cg09631909	22	35389016	F	II		IGR	opensea	IGR-opensea		NA	NA				0.403251	0.724791
cg09641089	15	25021305	R	II		IGR	shelf	IGR-shelf	chr15:25018174-25018533	NA	NA			rs73369226	0.292911	0.670611
cg09650495	7	32463798	R	II		IGR	shelf	IGR-shelf	chr7:32467434-32467948	NA	NA				0.355006	0.672244
cg09654796	3	197180978	F	II		IGR	shelf	IGR-shelf	chr3:197183404-197183724	NA	NA				0.251877	0.590988
cg09690103	4	14603924	R	II		IGR	opensea	IGR-opensea		NA	TRUE				0.339899	0.686868
cg09696091	5	3564465	R	II		IGR	opensea	IGR-opensea		NA	TRUE				0.350444	0.705973
cg09744374	5	120188118	R	II		IGR	opensea	IGR-opensea		NA	TRUE		rs73263356	rs78384442	0.524725	0.855211
cg09798801	4	137277541	R	II		IGR	shore	IGR-shore	chr4:137277210-137277487	NA	NA				0.407484	0.718673
cg09801894	1	219738354	R	II		IGR	opensea	IGR-opensea		NA	TRUE				0.496226	0.891426
cg09816282	12	115736146	R	II		IGR	opensea	IGR-opensea		NA	TRUE				0.542831	0.884355
cg09824603	7	46185114	R	II		IGR	opensea	IGR-opensea		TRUE	TRUE		rs73110134		0.264529	0.732027
cg09829094	14	48613475	R	II		IGR	opensea	IGR-opensea		NA	TRUE				0.58255	0.925036
cg09845914	5	63252793	F	II		IGR	shelf	IGR-shelf	chr5:63255044-63255407	NA	NA				0.465822	0.863785
cg09858767	1	14742375	F	II		IGR	opensea	IGR-opensea		NA	NA				0.461144	0.761914
cg09860353	2	118419342	R	II		IGR	opensea	IGR-opensea		NA	TRUE				0.446546	0.850305
cg09862711	8	5003384	R	II		IGR	opensea	IGR-opensea		NA	TRUE				0.36694	0.711958
cg09944398	14	99460208	F	II		IGR	opensea	IGR-opensea		NA	TRUE			rs1272741	0.565824	0.898871
cg10019018	12	119214021	R	II		IGR	shore	IGR-shore	chr12:119212110-119212393	NA	NA				0.486912	0.899951
cg10025714	1	149150959	R	II		IGR	shore	IGR-shore	chr1:149149250-149149505	NA	NA				0.239726	0.649287
cg10082515	7	109798776	F	II		IGR	opensea	IGR-opensea		NA	TRUE				0.386687	0.761083
cg10103000	1	187609278	F	II		IGR	opensea	IGR-opensea		NA	NA		rs77241873		0.543533	0.862336
cg10109421	16	52641824	R	II		IGR	opensea	IGR-opensea		NA	NA				0.569393	0.877667
cg10142837	4	111758936	F	II		IGR	opensea	IGR-opensea		NA	TRUE				0.475076	0.806762
cg10168086	16	26499966	R	I		IGR	opensea	IGR-opensea		NA	TRUE				0.349861	0.765636
cg10194319	4	163530781	R	II		IGR	opensea	IGR-opensea		NA	TRUE				0.390799	0.703123
cg10214968	16	34252958	R	II		IGR	shelf	IGR-shelf	chr16:34256748-34257750	NA	NA				0.4965	0.857028
cg10283871	12	59319720	F	II		IGR	opensea	IGR-opensea		NA	TRUE		rs17618789		0.511097	0.815412
cg10310168	1	4376380	F	II		IGR	opensea	IGR-opensea		NA	NA				0.453465	0.859073
cg10319870	10	36164214	F	II		IGR	opensea	IGR-opensea		NA	TRUE				0.472721	0.883996
cg10322735	4	182080651	R	II		IGR	opensea	IGR-opensea		NA	NA				0.588237	0.917009
cg10327008	11	26968547	F	II		IGR	opensea	IGR-opensea		NA	TRUE		rs10501070		0.52743	0.907554
cg10428982	4	127991511	F	II		IGR	opensea	IGR-opensea		NA	TRUE				0.563163	0.940468
cg10447095	16	60678710	F	II		IGR	opensea	IGR-opensea		NA	TRUE				0.564151	0.876673
cg10449489	5	148046220	R	II		IGR	opensea	IGR-opensea		NA	NA			rs13187832	0.450192	0.861989
cg10453777	13	62245229	F	II		IGR	opensea	IGR-opensea		NA	NA				0.358028	0.787324
cg10457361	16	34737523	F	II		IGR	shelf	IGR-shelf	chr16:34740812-34741494	NA	NA		rs74459800		0.440858	0.882392
cg10518144	1	163581520	F	II		IGR	opensea	IGR-opensea		NA	TRUE			rs78457935	0.573735	0.928554
cg10534479	5	166198692	F	II		IGR	opensea	IGR-opensea		NA	TRUE		rs76577961		0.478808	0.882255
cg10586107	1	20755534	F	II		IGR	opensea	IGR-opensea		NA	NA				0.333848	0.721207
cg10601821	2	221009048	F	II		IGR	opensea	IGR-opensea		NA	TRUE				0.370766	0.751393
cg10634568	2	30186753	R	II		IGR	opensea	IGR-opensea		NA	TRUE				0.461706	0.773948
cg10656204	12	127221416	F	II		IGR	opensea	IGR-opensea		NA	NA			rs55953446	0.417188	0.815077
cg10659138	5	97949352	R	II		IGR	opensea	IGR-opensea		NA	TRUE			rs76077067	0.546818	0.859671
cg10681008	6	101837809	R	II		IGR	shelf	IGR-shelf	chr6:101841425-101841905	NA	NA				0.54473	0.853969
cg10704680	11	2064747	R	II		IGR	opensea	IGR-opensea		NA	NA				0.368604	0.720153
cg10705570	15	20498417	R	II		IGR	shore	IGR-shore	chr15:20499875-20500858	NA	NA				0.464553	0.855573
cg10750315	11	28780002	F	II		IGR	opensea	IGR-opensea		NA	TRUE		rs67210009		0.514821	0.881596
cg10765655	8	58188909	R	II		IGR	shelf	IGR-shelf	chr8:58192499-58192884	NA	NA				0.552285	0.892152
cg10791884	8	69879951	F	II		IGR	opensea	IGR-opensea		NA	NA				0.50328	0.870553
cg10815253	2	116925524	F	II		IGR	opensea	IGR-opensea		NA	TRUE		rs72832686		0.468762	0.904786
cg10850823	5	91988522	F	II		IGR	opensea	IGR-opensea		NA	TRUE				0.417208	0.752197
cg10854423	11	100275402	F	II		IGR	opensea	IGR-opensea		NA	TRUE				0.465534	0.791964
cg10872844	14	84247714	F	II		IGR	opensea	IGR-opensea		NA	TRUE				0.592199	0.912455
cg10898182	5	5979803	R	II		IGR	opensea	IGR-opensea		NA	TRUE				0.485111	0.861482
cg10907582	14	96411400	R	II		IGR	opensea	IGR-opensea		NA	TRUE				0.588647	0.939768
cg10922915	15	25444943	F	II		IGR	opensea	IGR-opensea		NA	NA		rs7495233		0.465196	0.815982
cg10976311	5	152591026	F	II		IGR	opensea	IGR-opensea		NA	TRUE		rs10043952		0.315502	0.764305
cg10977352	2	220862582	F	II		IGR	opensea	IGR-opensea		NA	TRUE		rs6436181		0.494275	0.852445
cg11018892	6	9648219	R	II		IGR	opensea	IGR-opensea		NA	TRUE				0.342289	0.647753
cg11086773	3	170374502	R	II		IGR	shelf	IGR-shelf	chr3:170371811-170372083	NA	NA				0.520999	0.869303
cg11141743	4	17188725	R	II		IGR	opensea	IGR-opensea		NA	TRUE				0.402309	0.754936
cg11154040	4	3795063	R	II		IGR	opensea	IGR-opensea		NA	NA				0.584216	0.890533
cg11170998	4	150067050	R	II		IGR	opensea	IGR-opensea		NA	TRUE				0.490197	0.87682
cg11177552	3	25347174	F	II		IGR	opensea	IGR-opensea		NA	TRUE				0.473555	0.780659
cg11227598	11	28658101	R	II		IGR	opensea	IGR-opensea		NA	TRUE		rs61041264		0.6139	0.920224
cg11229399	1	228689056	R	II		IGR	opensea	IGR-opensea		NA	TRUE				0.412362	0.0876577
cg11243283	10	109910629	F	II		IGR	opensea	IGR-opensea		NA	TRUE				0.59148	0.894859
cg11245989	2	221239287	R	II		IGR	opensea	IGR-opensea		NA	TRUE				0.516141	0.865747
cg11275049	3	78556150	R	II		IGR	opensea	IGR-opensea		NA	TRUE				0.469107	0.789237
cg11284959	5	86205515	R	II		IGR	opensea	IGR-opensea		NA	TRUE				0.43724	0.810816
cg11311332	7	131433049	F	II		IGR	opensea	IGR-opensea		NA	TRUE		rs78815878	rs76703748	0.34972	0.741025
cg11321092	5	144325284	R	II		IGR	opensea	IGR-opensea		NA	TRUE				0.461564	0.793689
cg11329678	5	2165422	R	II		IGR	opensea	IGR-opensea		NA	NA				0.244533	0.726913
cg11348188	2	222655366	F	II		IGR	opensea	IGR-opensea		NA	TRUE				0.480615	0.822332
cg11367259	8	89969235	F	I		IGR	opensea	IGR-opensea		NA	TRUE				0.307994	0.783156
cg11408771	8	52003919	F	II		IGR	opensea	IGR-opensea		NA	TRUE				0.631435	0.932806
cg11465466	17	39549192	R	II		IGR	opensea	IGR-opensea		NA	TRUE				0.608478	0.909277
cg11468898	7	46574387	R	II		IGR	opensea	IGR-opensea		NA	TRUE			rs76168801	0.472047	0.873778
cg11486285	17	11484255	F	II		IGR	opensea	IGR-opensea		NA	NA				0.472179	0.870055
cg11509479	4	189084795	F	II		IGR	shelf	IGR-shelf	chr4:189080848-189081247	NA	NA				0.603341	0.907733
cg11524773	6	85715849	R	II		IGR	opensea	IGR-opensea		NA	TRUE				0.338549	0.759057
cg11633080	7	62152353	F	II		IGR	opensea	IGR-opensea		NA	NA		rs12671765		0.377217	0.818501
cg11654321	12	114663231	R	II		IGR	opensea	IGR-opensea		NA	TRUE				0.438948	0.818948
cg11672740	11	30042703	F	II		IGR	shelf	IGR-shelf	chr11:30038522-30038823	NA	NA			rs79594256	0.568846	0.882052
cg11675098	1	118356683	R	II		IGR	opensea	IGR-opensea		NA	TRUE				0.41303	0.752644
cg11708116	6	169426333	F	II		IGR	shore	IGR-shore	chr6:169424232-169425521	NA	NA				0.50821	0.823982
cg11740138	3	181669177	F	II		IGR	opensea	IGR-opensea		NA	NA				0.500593	0.880449
cg11751344	8	92622592	F	II		IGR	opensea	IGR-opensea		NA	TRUE		rs79636629		0.517834	0.839447
cg11775291	2	91930138	F	II		IGR	shelf	IGR-shelf	chr2:91932905-91933196	NA	NA		rs2456616		0.386864	0.730216
cg11782387	11	69851538	F	II		IGR	opensea	IGR-opensea		TRUE	TRUE				0.323904	0.719266
cg11789804	1	219958132	F	II		IGR	opensea	IGR-opensea		NA	TRUE		rs4440861		0.515684	0.827263
cg11794956	5	92443321	R	II		IGR	opensea	IGR-opensea		NA	TRUE				0.418065	0.768637
cg11832000	10	61153075	F	II		IGR	opensea	IGR-opensea		NA	TRUE				0.523449	0.868229
cg11851792	6	125766385	R	II		IGR	opensea	IGR-opensea		NA	TRUE				0.526757	0.835121
cg11857794	11	27834102	F	II		IGR	opensea	IGR-opensea		NA	TRUE				0.533164	0.903624
cg11882563	14	36598278	R	II		IGR	opensea	IGR-opensea		NA	TRUE				0.426928	0.76887
cg11906285	5	23315719	R	II		IGR	opensea	IGR-opensea		NA	TRUE				0.551928	0.868902
cg11920765	4	138535339	R	II		IGR	opensea	IGR-opensea		NA	TRUE				0.542351	0.848152
cg11927345	5	71012177	F	II		IGR	shelf	IGR-shelf	chr5:71014917-71015715	NA	NA				0.30136	0.623497
cg11947262	4	92879355	R	II		IGR	opensea	IGR-opensea		NA	TRUE				0.388581	0.710582
cg11956804	11	2086683	R	II		IGR	opensea	IGR-opensea		NA	NA				0.570695	0.873927
cg12008054	13	53740191	F	II		IGR	opensea	IGR-opensea		NA	TRUE				0.546227	0.868799
cg12059258	10	107899066	F	II		IGR	opensea	IGR-opensea		NA	NA				0.572168	0.912218
cg12067292	19	15829910	R	II		IGR	shelf	IGR-shelf	chr19:15833733-15833983	NA	NA				0.624708	0.930811
cg12101474	7	118427418	F	II		IGR	opensea	IGR-opensea		NA	TRUE				0.501005	0.816243
cg12120205	3	74104862	R	II		IGR	opensea	IGR-opensea		NA	TRUE			rs71319814	0.609882	0.933518
cg12136883	4	120613606	R	II		IGR	opensea	IGR-opensea		NA	TRUE				0.545101	0.873114
cg12144446	4	163704718	R	II		IGR	opensea	IGR-opensea		NA	TRUE				0.419968	0.761361
cg12144728	4	150087191	F	II		IGR	opensea	IGR-opensea		NA	TRUE				0.502458	0.853154
cg12158488	8	31336998	F	II		IGR	opensea	IGR-opensea		NA	TRUE				0.246827	0.669864
cg12174409	3	170373297	R	II		IGR	shore	IGR-shore	chr3:170371811-170372083	NA	NA				0.592913	0.912123
cg12201167	12	98148463	F	II		IGR	opensea	IGR-opensea		NA	NA				0.437771	0.832739
cg12278474	1	5221357	F	II		IGR	opensea	IGR-opensea		NA	TRUE				0.0807448	0.386865
cg12297329	5	152029980	R	II		IGR	opensea	IGR-opensea		NA	TRUE				0.56262	0.897619
cg12302110	3	76087918	R	II		IGR	opensea	IGR-opensea		NA	TRUE			rs79483369	0.46251	0.79296
cg12306333	15	97312064	R	II		IGR	opensea	IGR-opensea		NA	NA		rs68086031		0.382807	0.699602
cg12400519	12	127209583	F	II		IGR	shore	IGR-shore	chr12:127210778-127211651	NA	NA				0.539607	0.863744
cg12441694	13	106572969	R	II		IGR	opensea	IGR-opensea		NA	TRUE				0.475701	0.780306
cg12447911	15	95515060	F	II		IGR	opensea	IGR-opensea		NA	TRUE				0.516003	0.859205
cg12526614	5	113671086	R	II		IGR	opensea	IGR-opensea		NA	TRUE				0.472968	0.892869
cg12569835	2	239925460	F	II		IGR	opensea	IGR-opensea		NA	NA				0.588931	0.896132
cg12599765	4	112729702	R	II		IGR	opensea	IGR-opensea		NA	TRUE				0.58351	0.918616
cg12636543	8	137878016	F	II		IGR	opensea	IGR-opensea		NA	NA				0.414573	0.739902
cg12658930	1	69552291	F	II		IGR	opensea	IGR-opensea		NA	TRUE			rs79956411	0.536476	0.837558
cg12676991	2	14336631	R	II		IGR	opensea	IGR-opensea		NA	TRUE				0.537026	0.906362
cg12678421	2	212225163	R	II		IGR	opensea	IGR-opensea		NA	TRUE				0.515224	0.886669
cg12763430	10	2247630	F	II		IGR	opensea	IGR-opensea		NA	TRUE				0.249544	0.725357
cg12773197	13	112238673	R	II		IGR	island	IGR-island	chr13:112238672-112238893	NA	NA			rs6492374	0.56052	0.879791
cg12798311	13	69555907	R	II		IGR	shelf	IGR-shelf	chr13:69558904-69559304	NA	NA				0.570176	0.889775
cg12808290	12	127206290	F	II		IGR	opensea	IGR-opensea		NA	NA			rs77537858	0.620894	0.933614
cg12829747	5	152836144	F	II		IGR	opensea	IGR-opensea		NA	TRUE				0.41116	0.76938
cg12860156	6	98744658	F	II		IGR	opensea	IGR-opensea		NA	TRUE		rs7766224		0.360966	0.673887
cg12912022	7	62554288	R	II		IGR	opensea	IGR-opensea		NA	NA				0.380335	0.818021
cg12932248	15	101244271	F	II		IGR	opensea	IGR-opensea		NA	TRUE				0.624119	0.936718
cg12958569	18	49146678	F	II		IGR	opensea	IGR-opensea		NA	NA	low-CpG:47400675-47400677	rs5824884		0.552823	0.85502
cg12960126	4	187686256	F	II		IGR	opensea	IGR-opensea		NA	TRUE		rs74709952		0.55918	0.883796
cg12968800	2	108565893	F	II		IGR	opensea	IGR-opensea		NA	TRUE				0.517383	0.931817
cg12992268	8	76181841	F	II		IGR	opensea	IGR-opensea		NA	TRUE				0.464552	0.778526
cg12994591	8	96975932	R	II		IGR	opensea	IGR-opensea		NA	TRUE				0.47683	0.868932
cg13002222	3	103532469	R	II		IGR	opensea	IGR-opensea		NA	TRUE				0.420973	0.742183
cg13006360	4	175752781	F	II		IGR	shelf	IGR-shelf	chr4:175750330-175750584	NA	NA		rs72995890		0.538089	0.852615
cg13016851	7	56295392	R	II		IGR	shelf	IGR-shelf	chr7:56297432-56297662	NA	NA				0.526488	0.892183
cg13028819	7	156157689	F	I		IGR	opensea	IGR-opensea		NA	NA		rs79734919		0.526024	0.882307
cg13078894	4	168865149	R	II		IGR	opensea	IGR-opensea		NA	TRUE				0.367394	0.742227
cg13106472	14	30612659	R	II		IGR	opensea	IGR-opensea		NA	TRUE				0.570031	0.913976
cg13134497	2	222580337	F	II		IGR	opensea	IGR-opensea		NA	TRUE				0.526236	0.861358
cg13170174	4	130700964	F	II		IGR	opensea	IGR-opensea		NA	NA				0.44015	0.83003
cg13206191	2	189745054	F	II		IGR	opensea	IGR-opensea		NA	TRUE				0.450278	0.861177
cg13250752	4	138281992	R	II		IGR	opensea	IGR-opensea		NA	TRUE				0.60686	0.927988
cg13335271	8	33783578	F	II		IGR	opensea	IGR-opensea		NA	TRUE				0.601831	0.924459
cg13336662	8	76147299	F	II		IGR	opensea	IGR-opensea		NA	TRUE				0.151846	0.618254
cg13355129	12	58637434	F	II		IGR	opensea	IGR-opensea		NA	TRUE				0.296647	0.745699
cg13362028	2	5689033	F	II		IGR	opensea	IGR-opensea		NA	TRUE				0.454636	0.766485
cg13396019	1	220564510	R	II		IGR	opensea	IGR-opensea		NA	TRUE				0.567781	0.896838
cg13430053	2	150932623	R	II		IGR	opensea	IGR-opensea		NA	TRUE				0.450298	0.810222
cg13433687	9	26293669	F	II		IGR	opensea	IGR-opensea		NA	TRUE				0.615739	0.92948
cg13439414	8	93385654	R	II		IGR	opensea	IGR-opensea		NA	TRUE				0.503804	0.827694
cg13443950	4	138584567	R	II		IGR	opensea	IGR-opensea		NA	TRUE				0.391136	0.776076
cg13443968	2	221090508	F	I		IGR	opensea	IGR-opensea		NA	TRUE				0.609462	0.914099
cg13457462	8	49801972	F	II		IGR	opensea	IGR-opensea		NA	TRUE				0.333047	0.744015
cg13461554	2	49037725	R	II		IGR	opensea	IGR-opensea		NA	NA				0.419567	0.742291
cg13471209	1	82165326	F	II		IGR	opensea	IGR-opensea		NA	NA				0.525568	0.868828
cg13544294	17	70188923	R	II		IGR	opensea	IGR-opensea		TRUE	TRUE				0.582985	0.89436
cg13590456	3	76712364	F	II		IGR	opensea	IGR-opensea		NA	TRUE				0.348389	0.834366
cg13593284	9	74761911	R	II		IGR	shelf	IGR-shelf	chr9:74764241-74764903	NA	NA				0.546042	0.883488
cg13652373	22	49581756	F	II		IGR	shore	IGR-shore	chr22:49579792-49580050	NA	NA				0.519951	0.847013
cg13666232	2	229048814	R	II		IGR	shelf	IGR-shelf	chr2:229045957-229046553	NA	NA				0.447226	0.802528
cg13707567	14	84720664	F	II		IGR	opensea	IGR-opensea		NA	TRUE		rs3001386		0.569286	0.890028
cg13724732	2	53731598	F	II		IGR	opensea	IGR-opensea		NA	TRUE		rs79487025		0.428807	0.826532
cg13730600	4	24011589	R	II		IGR	opensea	IGR-opensea		NA	TRUE				0.394522	0.796935
cg13764979	6	55578522	R	II		IGR	opensea	IGR-opensea		NA	TRUE				0.516989	0.8347
cg13795321	15	71398102	R	II		IGR	opensea	IGR-opensea		NA	TRUE				0.438736	0.764454
cg13797205	3	187391796	F	II		IGR	shelf	IGR-shelf	chr3:187387914-187388176	NA	NA		rs77387243		0.593328	0.909436
cg13797580	2	215494121	F	II		IGR	opensea	IGR-opensea		NA	NA				0.462803	0.854466
cg13839563	7	136910420	F	II		IGR	opensea	IGR-opensea		NA	TRUE				0.306934	0.65269
cg13879954	4	120860309	R	II		IGR	opensea	IGR-opensea		NA	TRUE				0.409642	0.81207
cg13915501	4	187426127	R	II		IGR	shelf	IGR-shelf	chr4:187422034-187422244	NA	NA				0.56859	0.890194
cg14005025	11	56615879	F	II		IGR	opensea	IGR-opensea		NA	NA		rs11824232		0.500869	0.894054
cg14042780	7	53106426	F	II		IGR	shelf	IGR-shelf	chr7:53103275-53103801	NA	NA				0.562487	0.885943
cg14069529	7	53290696	R	II		IGR	shelf	IGR-shelf	chr7:53286851-53287192	NA	NA				0.594408	0.91165
cg14101940	2	222761062	R	II		IGR	opensea	IGR-opensea		NA	TRUE				0.567106	0.884821
cg14107256	14	49503807	F	II		IGR	opensea	IGR-opensea		NA	TRUE				0.501114	0.880554
cg14125292	16	34407918	F	II		IGR	island	IGR-island	chr16:34407636-34407919	NA	NA				0.519683	0.853084
cg14126093	6	128905086	F	II		IGR	shelf	IGR-shelf	chr6:128901553-128901925	NA	NA				0.5704	0.896097
cg14153356	6	10062223	R	II		IGR	opensea	IGR-opensea		NA	NA				0.591094	0.897732
cg14197113	4	174723167	F	II		IGR	opensea	IGR-opensea		NA	TRUE		rs7684622		0.119718	0.444705
cg14226671	3	26257800	F	II		IGR	opensea	IGR-opensea		NA	NA		rs11921924		0.644192	0.952484
cg14279307	1	95975855	F	II		IGR	opensea	IGR-opensea		NA	NA			rs72725772	0.439615	0.825803
cg14288639	9	122351409	F	II		IGR	opensea	IGR-opensea		NA	TRUE		rs71507589		0.569736	0.928394
cg14339410	7	121323512	F	II		IGR	opensea	IGR-opensea		NA	NA		rs11980740		0.541411	0.848452
cg14378039	20	41873421	R	II		IGR	opensea	IGR-opensea		NA	NA	low-CpG:41306830-41306845			0.507875	0.812854
cg14386857	14	41771257	R	II		IGR	opensea	IGR-opensea		NA	TRUE				0.368176	0.833258
cg14472026	6	72385611	F	II		IGR	opensea	IGR-opensea		NA	TRUE				0.541281	0.867457
cg14472888	2	151477988	F	II		IGR	opensea	IGR-opensea		NA	TRUE				0.562325	0.865456
cg14480035	9	13705641	R	II		IGR	opensea	IGR-opensea		NA	TRUE				0.357936	0.696076
cg14526671	4	28231021	R	II		IGR	opensea	IGR-opensea		NA	TRUE				0.294173	0.749465
cg14529707	11	115615223	F	II		IGR	opensea	IGR-opensea		NA	TRUE				0.551674	0.852953
cg14544225	17	11139650	F	II		IGR	shelf	IGR-shelf	chr17:11143487-11145416	NA	NA				0.510173	0.880262
cg14553444	2	154262055	R	II		IGR	opensea	IGR-opensea		NA	TRUE				0.528685	0.859385
cg14571539	5	128746622	F	II		IGR	opensea	IGR-opensea		NA	TRUE		rs6881906		0.369898	0.7194
cg14574843	4	24281858	R	II		IGR	opensea	IGR-opensea		NA	TRUE				0.394889	0.724445
cg14618634	9	89193057	R	II		IGR	opensea	IGR-opensea		NA	TRUE				0.455674	0.75668
cg14639904	8	15393683	F	II		IGR	shelf	IGR-shelf	chr8:15397636-15398287	NA	NA				0.514218	0.821021
cg14642773	18	75888474	R	II		IGR	shore	IGR-shore	chr18:75886577-75886801	NA	NA				0.445415	0.841651
cg14649589	8	56578622	F	II		IGR	opensea	IGR-opensea		NA	TRUE		rs34715248		0.511785	0.917241
cg14660328	11	79878290	F	II		IGR	opensea	IGR-opensea		NA	TRUE				0.517738	0.868225
cg14709826	2	151267707	R	II		IGR	opensea	IGR-opensea		NA	TRUE		rs73967167		0.54034	0.91291
cg14761514	12	114714301	F	II		IGR	opensea	IGR-opensea		NA	TRUE				0.438515	0.763692
cg14833896	13	53869898	R	II		IGR	opensea	IGR-opensea		NA	TRUE				0.254727	0.569268
cg14847917	12	78635247	R	II		IGR	opensea	IGR-opensea		NA	TRUE				0.484975	0.802338
cg14848461	3	74060982	R	II		IGR	opensea	IGR-opensea		NA	TRUE			rs35926796	0.414217	0.924283
cg14861920	22	35019460	F	II		IGR	opensea	IGR-opensea		NA	NA				0.53182	0.88353
cg14921932	8	69836062	R	II		IGR	opensea	IGR-opensea		NA	TRUE				0.454581	0.922594
cg15023513	15	87667171	F	II		IGR	opensea	IGR-opensea		NA	NA				0.513169	0.857761
cg15034009	15	26425086	R	II		IGR	opensea	IGR-opensea		NA	TRUE				0.496349	0.872883
cg15083851	7	123080165	R	II		IGR	opensea	IGR-opensea		NA	TRUE				0.223375	0.526395
cg15088574	1	4848991	F	II		IGR	opensea	IGR-opensea		NA	NA				0.420119	0.755934
cg15147534	6	48215641	F	II		IGR	opensea	IGR-opensea		NA	TRUE				0.548276	0.891796
cg15162000	6	77265160	R	II		IGR	opensea	IGR-opensea		NA	TRUE				0.550473	0.855793
cg15227168	18	73630290	F	II		IGR	shore	IGR-shore	chr18:73627917-73628658	NA	NA				0.59721	0.90542
cg15240876	7	49268605	F	II		IGR	opensea	IGR-opensea		NA	TRUE			rs78092785	0.424925	0.75889
cg15259904	6	55559213	R	II		IGR	opensea	IGR-opensea		NA	TRUE				0.410696	0.740796
cg15285975	3	146498234	R	II		IGR	opensea	IGR-opensea		NA	TRUE				0.49164	0.815609
cg15420159	5	2866767	R	II		IGR	island	IGR-island	chr5:2866699-2867005	NA	NA				0.502814	0.839299
cg15442888	4	175789139	F	II		IGR	opensea	IGR-opensea		NA	NA				0.447891	0.7559
cg15444735	13	56140478	F	II		IGR	opensea	IGR-opensea		NA	TRUE				0.493604	0.854538
cg15519535	10	36318046	F	II		IGR	opensea	IGR-opensea		NA	TRUE				0.59044	0.906133
cg15531386	11	116334079	R	II		IGR	opensea	IGR-opensea		NA	TRUE				0.405879	0.727895
cg15534052	18	13871104	F	II		IGR	shelf	IGR-shelf	chr18:13868532-13869026	NA	NA		rs16941274		0.579553	0.888087
cg15536401	7	119831208	F	II		IGR	opensea	IGR-opensea		NA	TRUE				0.573541	0.894494
cg15579883	3	181722954	F	II		IGR	opensea	IGR-opensea		NA	NA				0.535325	0.889185
cg15582726	4	188045368	R	II		IGR	opensea	IGR-opensea		NA	NA				0.578601	0.914012
cg15595502	1	224564870	R	II		IGR	opensea	IGR-opensea		NA	TRUE				0.6447	0.268017
cg15653254	2	227448670	F	II		IGR	opensea	IGR-opensea		TRUE	TRUE		rs79448656		0.42468	0.738037
cg15675123	5	12623177	F	II		IGR	opensea	IGR-opensea		NA	TRUE				0.579942	0.910047
cg15704225	2	81427138	R	II		IGR	opensea	IGR-opensea		NA	NA				0.411519	0.810123
cg15713734	4	137718563	F	II		IGR	opensea	IGR-opensea		NA	TRUE				0.546144	0.862439
cg15718555	2	239847497	R	II		IGR	opensea	IGR-opensea		NA	NA		rs7602841		0.509516	0.87436
cg15744671	7	140956850	R	II		IGR	opensea	IGR-opensea		NA	NA				0.522478	0.847834
cg15771735	6	57614321	R	II		IGR	opensea	IGR-opensea		NA	TRUE				0.501355	0.823953
cg15795186	4	58291839	R	II		IGR	opensea	IGR-opensea		NA	NA				0.604359	0.90602
cg15810386	5	31362491	R	II		IGR	opensea	IGR-opensea		NA	TRUE				0.508313	0.816116
cg15864733	12	58922785	F	II		IGR	opensea	IGR-opensea		NA	TRUE		rs3847740		0.54756	0.902224
cg15920335	12	30320269	R	II		IGR	shelf	IGR-shelf	chr12:30322763-30323555	NA	NA				0.484186	0.834201
cg15935291	14	29130634	F	II		IGR	opensea	IGR-opensea		NA	TRUE				0.488537	0.871185
cg15956565	7	46495783	R	II		IGR	opensea	IGR-opensea		TRUE	TRUE				0.460246	0.794988
cg16009714	17	70241415	R	II		IGR	opensea	IGR-opensea		NA	TRUE				0.546656	0.89031
cg16021678	13	55475951	F	II		IGR	opensea	IGR-opensea		NA	TRUE		rs76868310		0.260928	0.606416
cg16112248	7	54164018	R	II		IGR	opensea	IGR-opensea		NA	TRUE				0.547822	0.88749
cg16127554	14	45071625	R	II		IGR	opensea	IGR-opensea		NA	NA				0.564248	0.911689
cg16171105	1	18205396	R	II		IGR	opensea	IGR-opensea		TRUE	TRUE				0.459064	0.828881
cg16176378	8	34843233	F	II		IGR	opensea	IGR-opensea		NA	TRUE		rs4631463		0.444082	0.805877
cg16199460	5	5087391	R	II		IGR	opensea	IGR-opensea		NA	TRUE				0.413155	0.722282
cg16202419	5	44483200	R	II		IGR	opensea	IGR-opensea		NA	TRUE				0.560855	0.90107
cg16210461	19	22994561	R	II		IGR	shelf	IGR-shelf	chr19:22990009-22990651	NA	NA				0.580863	0.892343
cg16216212	7	46664274	R	II		IGR	opensea	IGR-opensea		NA	TRUE				0.62279	0.92665
cg16234068	2	18544572	R	II		IGR	opensea	IGR-opensea		NA	TRUE				0.569197	0.883003
cg16264595	1	4619207	R	II		IGR	opensea	IGR-opensea		NA	NA				0.406182	0.913277
cg16284238	6	87196595	R	II		IGR	opensea	IGR-opensea		NA	TRUE				0.474294	0.862119
cg16287451	8	145936947	R	II		IGR	shore	IGR-shore	chr8:145938492-145939708	NA	NA				0.418009	0.765423
cg16288608	5	104345171	R	II		IGR	opensea	IGR-opensea		NA	NA				0.44854	0.886979
cg16338011	3	137301727	R	II		IGR	opensea	IGR-opensea		NA	TRUE				0.364485	0.868179
cg16357353	1	20737787	R	II		IGR	opensea	IGR-opensea		TRUE	TRUE				0.448514	0.750538
cg16383291	5	8827420	R	II		IGR	opensea	IGR-opensea		NA	TRUE				0.386781	0.835583
cg16404784	14	38087605	F	II		IGR	shelf	IGR-shelf	chr14:38091469-38092176	NA	NA				0.247134	0.61261
cg16418183	16	51360402	F	II		IGR	opensea	IGR-opensea		NA	TRUE		rs55657144		0.441446	0.791964
cg16439608	2	19376860	F	II		IGR	opensea	IGR-opensea		NA	TRUE		rs16981939		0.516364	0.847457
cg16445550	3	176025386	R	II		IGR	opensea	IGR-opensea		NA	TRUE				0.534551	0.907181
cg16466270	4	122305076	F	II		IGR	shelf	IGR-shelf	chr4:122301567-122302290	NA	NA			rs71602336	0.553553	0.865702
cg16474583	4	188700879	F	II		IGR	opensea	IGR-opensea		NA	TRUE				0.5593	0.899687
cg16514113	16	34428061	R	II		IGR	shelf	IGR-shelf	chr16:34430775-34431004	NA	NA				0.107447	0.462942
cg16540590	5	43802496	F	II		IGR	opensea	IGR-opensea		NA	TRUE		rs79295549		0.502078	0.807371
cg16550446	22	48030204	R	II		IGR	shelf	IGR-shelf	chr22:48027586-48027828	NA	NA				0.502893	0.863573
cg16570256	11	26997229	F	II		IGR	opensea	IGR-opensea		NA	TRUE		rs61888270		0.588937	0.916016
cg16570669	11	126923106	F	II		IGR	opensea	IGR-opensea		NA	TRUE		rs73026838		0.55373	0.867307
cg16626954	3	135482754	R	II		IGR	opensea	IGR-opensea		NA	TRUE				0.510377	0.858366
cg16627854	6	126848448	R	II		IGR	opensea	IGR-opensea		NA	TRUE				0.165201	0.470142
cg16673052	13	54883769	F	II		IGR	opensea	IGR-opensea		NA	TRUE				0.566135	0.875165
cg16679452	16	27004572	R	II		IGR	opensea	IGR-opensea		NA	TRUE			rs9930844	0.34733	0.667114
cg16720379	11	33506184	F	II		IGR	opensea	IGR-opensea		NA	TRUE		rs75692823		0.454283	0.860749
cg16721489	2	165192830	F	II		IGR	opensea	IGR-opensea		NA	TRUE				0.363718	0.69348
cg16774755	16	86421946	R	II		IGR	opensea	IGR-opensea		NA	NA				0.557469	0.86711
cg16797473	6	142277658	F	II		IGR	opensea	IGR-opensea		NA	TRUE		rs12213484		0.390306	0.779999
cg16851989	19	55681960	R	II		IGR	shelf	IGR-shelf	chr19:55684876-55685317	NA	NA				0.345167	0.665874
cg16864803	8	43278783	F	II		IGR	opensea	IGR-opensea		NA	NA				0.488221	0.818206
cg16887183	15	80658049	F	II		IGR	opensea	IGR-opensea		NA	NA		rs7166465		0.565915	0.889238
cg16924753	11	130631528	F	II		IGR	opensea	IGR-opensea		NA	TRUE				0.495698	0.836693
cg16958148	7	49060407	F	II		IGR	opensea	IGR-opensea		NA	TRUE		rs11978832		0.309738	0.630774
cg16960046	7	55053391	F	II		IGR	opensea	IGR-opensea		TRUE	TRUE		rs11400844		0.553509	0.858694
cg17109725	1	18707479	R	II		IGR	shelf	IGR-shelf	chr1:18703295-18703496	NA	NA		rs4920489		0.213928	0.561576
cg17114501	10	59066158	R	II		IGR	opensea	IGR-opensea		NA	TRUE				0.447052	0.865462
cg17120983	15	97322551	F	II		IGR	opensea	IGR-opensea		NA	NA				0.629352	0.938578
cg17131377	7	140956802	F	II		IGR	opensea	IGR-opensea		NA	NA		rs4726439		0.520806	0.89165
cg17151054	12	54317898	R	II		IGR	shelf	IGR-shelf	chr12:54321301-54321721	NA	NA				0.534009	0.899727
cg17160327	6	91885546	R	II		IGR	opensea	IGR-opensea		NA	TRUE				0.612606	0.922832
cg17222000	4	168937817	R	II		IGR	opensea	IGR-opensea		NA	TRUE				0.39858	0.832071
cg17266805	5	174776890	R	II		IGR	opensea	IGR-opensea		NA	TRUE				0.49479	0.828296
cg17333193	11	101664126	F	II		IGR	opensea	IGR-opensea		NA	TRUE				0.546817	0.859907
cg17365076	11	116274125	F	II		IGR	opensea	IGR-opensea		NA	TRUE				0.56091	0.876503
cg17367078	22	35389501	R	II		IGR	opensea	IGR-opensea		NA	NA				0.342087	0.671956
cg17388024	2	18673542	F	II		IGR	opensea	IGR-opensea		NA	TRUE				0.501693	0.840803
cg17389956	12	126167667	F	II		IGR	shore	IGR-shore	chr12:126168440-126168658	NA	NA				0.202613	0.687609
cg17407166	10	111186704	R	II		IGR	opensea	IGR-opensea		NA	TRUE				0.477898	0.83226
cg17413750	5	174814067	R	II		IGR	opensea	IGR-opensea		NA	TRUE				0.601872	0.915705
cg17484331	7	156032994	F	II		IGR	opensea	IGR-opensea		NA	NA			rs76135952	0.537229	0.875704
cg17487029	10	86958767	R	II		IGR	opensea	IGR-opensea		NA	NA				0.358139	0.818055
cg17540450	13	35167000	F	II		IGR	opensea	IGR-opensea		NA	TRUE				0.592046	0.933044
cg17639413	8	15638083	R	II		IGR	opensea	IGR-opensea		NA	TRUE				0.496214	0.903421
cg17725851	5	113603032	R	II		IGR	opensea	IGR-opensea		NA	TRUE				0.435922	0.818829
cg17747199	4	135069674	R	II		IGR	opensea	IGR-opensea		NA	TRUE				0.403435	0.906375
cg17769523	3	182003594	F	II		IGR	opensea	IGR-opensea		NA	TRUE				0.530149	0.844881
cg17894592	4	139052047	F	II		IGR	opensea	IGR-opensea		NA	NA				0.634306	0.948117
cg17905462	10	92153495	R	II		IGR	opensea	IGR-opensea		NA	TRUE				0.527813	0.852831
cg17932849	2	131651417	F	II		IGR	opensea	IGR-opensea		NA	NA			rs76627787	0.423631	0.779962
cg17959416	19	22987826	R	II		IGR	shelf	IGR-shelf	chr19:22990009-22990651	NA	NA				0.597152	0.900366
cg18018990	7	34335534	F	II		IGR	opensea	IGR-opensea		NA	TRUE				0.31555	0.753964
cg18096251	5	2205553	R	I		IGR	opensea	IGR-opensea		NA	NA				0.380376	0.804177
cg18115235	2	134333275	R	II		IGR	opensea	IGR-opensea		NA	TRUE				0.427819	0.74313
cg18128298	14	30709685	F	II		IGR	opensea	IGR-opensea		NA	TRUE				0.510308	0.850597
cg18133284	3	63032108	R	II		IGR	opensea	IGR-opensea		NA	TRUE				0.504857	0.869907
cg18170348	7	34521645	F	II		IGR	opensea	IGR-opensea		NA	TRUE			rs80247726	0.516655	0.894069
cg18183892	2	119513106	R	II		IGR	opensea	IGR-opensea		NA	TRUE				0.407714	0.761416
cg18232125	5	166696433	R	II		IGR	opensea	IGR-opensea		NA	TRUE				0.445149	0.833766
cg18235662	6	164975487	R	II		IGR	opensea	IGR-opensea		NA	TRUE				0.397929	0.7677
cg18235746	7	113011963	R	II		IGR	opensea	IGR-opensea		NA	TRUE				0.502518	0.915964
cg18318409	1	38846530	F	II		IGR	opensea	IGR-opensea		NA	TRUE				0.615953	0.924107
cg18339075	18	76555521	F	II		IGR	shore	IGR-shore	chr18:76556716-76557309	NA	NA				0.562891	0.917374
cg18370747	4	118246804	F	II		IGR	opensea	IGR-opensea		NA	TRUE				0.526342	0.833821
cg18381490	1	29751343	R	II		IGR	opensea	IGR-opensea		NA	TRUE			rs76200704	0.463043	0.769719
cg18387985	11	15350125	R	II		IGR	opensea	IGR-opensea		NA	TRUE				0.546267	0.900046
cg18405719	3	153242	R	II		IGR	opensea	IGR-opensea		NA	TRUE			rs80085842	0.302194	0.616066
cg18424470	7	46172276	F	II		IGR	opensea	IGR-opensea		NA	TRUE				0.509101	0.854122
cg18450054	2	35518097	R	II		IGR	opensea	IGR-opensea		NA	TRUE				0.623872	0.926899
cg18469436	14	87652828	F	II		IGR	opensea	IGR-opensea		NA	TRUE		rs79454175		0.490272	0.806365
cg18479249	6	19180718	F	II		IGR	opensea	IGR-opensea		NA	NA				0.572629	0.887007
cg18480432	13	63637003	F	II		IGR	opensea	IGR-opensea		NA	TRUE		rs77997705	rs78907200	0.425587	0.824034
cg18622538	12	34523825	R	II		IGR	opensea	IGR-opensea		NA	NA			rs57601407	0.320325	0.621838
cg18721838	4	155790525	F	II		IGR	opensea	IGR-opensea		NA	TRUE				0.509051	0.87562
cg18732651	11	41557290	R	II		IGR	opensea	IGR-opensea		NA	TRUE				0.466679	0.924284
cg18740800	11	27914934	R	II		IGR	opensea	IGR-opensea		NA	NA				0.540289	0.89549
cg18744273	13	112632730	F	II		IGR	shore	IGR-shore	chr13:112630568-112630796	NA	NA				0.441826	0.884992
cg18753619	5	174629946	R	II		IGR	opensea	IGR-opensea		NA	TRUE				0.372405	0.836686
cg18758405	10	107451306	R	II		IGR	opensea	IGR-opensea		NA	TRUE				0.331186	0.731018
cg18759788	1	210108326	F	II		IGR	shelf	IGR-shelf	chr1:210111179-210112054	NA	NA		rs6540568		0.490758	0.824488
cg18790787	2	118170690	F	II		IGR	opensea	IGR-opensea		NA	NA	low-CpG:117887160-117887161		rs72965577	0.550714	0.859332
cg18795959	5	166208486	R	II		IGR	opensea	IGR-opensea		NA	TRUE				0.555303	0.879144
cg18882486	12	115461557	R	II		IGR	opensea	IGR-opensea		NA	TRUE				0.417265	0.758322
cg18908185	13	112825761	F	II		IGR	shelf	IGR-shelf	chr13:112823496-112823728	NA	NA				0.550793	0.893606
cg18914258	4	12903886	R	II		IGR	opensea	IGR-opensea		NA	TRUE				0.48149	0.809551
cg18927604	12	103214992	F	II		IGR	shelf	IGR-shelf	chr12:103218120-103218688	NA	NA				0.428843	0.779287
cg18985738	11	27160935	R	II		IGR	opensea	IGR-opensea		NA	TRUE				0.406533	0.836207
cg18986967	7	141176264	F	II		IGR	opensea	IGR-opensea		NA	NA				0.354377	0.728286
cg18987431	2	104000490	F	II		IGR	opensea	IGR-opensea		NA	TRUE				0.502476	0.887299
cg19045027	2	14471005	F	II		IGR	opensea	IGR-opensea		NA	TRUE				0.485825	0.859246
cg19045700	4	69829409	R	II		IGR	opensea	IGR-opensea		NA	TRUE				0.219098	0.577219
cg19084053	4	189548707	R	II		IGR	shelf	IGR-shelf	chr4:189552385-189552791	NA	NA		rs6834400		0.289743	0.686029
cg19086905	15	102342791	R	II		IGR	opensea	IGR-opensea		NA	TRUE				0.548055	0.878049
cg19088503	10	86910486	R	II		IGR	opensea	IGR-opensea		NA	TRUE				0.48586	0.834555
cg19104032	12	113224098	R	II		IGR	opensea	IGR-opensea		NA	TRUE				0.304123	0.635265
cg19180710	2	227176385	F	II		IGR	opensea	IGR-opensea		NA	TRUE				0.507253	0.888938
cg19182008	11	26298241	R	II		IGR	opensea	IGR-opensea		NA	TRUE				0.318825	0.75733
cg19212453	6	105691356	F	II		IGR	opensea	IGR-opensea		NA	TRUE				0.422317	0.76149
cg19235071	6	114891274	R	II		IGR	opensea	IGR-opensea		NA	TRUE				0.36267	0.835198
cg19274612	1	106626341	R	II		IGR	shelf	IGR-shelf	chr1:106623393-106623854	NA	NA				0.499942	0.82882
cg19275890	15	97323132	R	II		IGR	opensea	IGR-opensea		NA	NA				0.53487	0.835519
cg19310515	12	58859177	F	II		IGR	opensea	IGR-opensea		NA	TRUE				0.508353	0.825161
cg19328560	19	9200448	R	II		IGR	shelf	IGR-shelf	chr19:9204246-9204490	NA	NA				0.571549	0.906164
cg19415202	11	133706356	F	II		IGR	shelf	IGR-shelf	chr11:133703052-133703708	NA	NA		rs2851119		0.417211	0.877184
cg19459470	11	131199383	F	II		IGR	opensea	IGR-opensea		NA	TRUE				0.464898	0.784316
cg19475020	12	119119725	F	II		IGR	opensea	IGR-opensea		NA	TRUE				0.462763	0.852009
cg19485748	11	41435441	F	II		IGR	opensea	IGR-opensea		NA	TRUE				0.180652	0.593287
cg19518426	5	2866779	F	II		IGR	island	IGR-island	chr5:2866699-2867005	NA	NA		rs74734560		0.538932	0.903293
cg19672751	12	78153763	F	II		IGR	opensea	IGR-opensea		NA	TRUE				0.454461	0.844442
cg19685709	12	119208234	F	II		IGR	shelf	IGR-shelf	chr12:119212110-119212393	NA	TRUE				0.430169	0.792849
cg19702762	2	53701531	R	II		IGR	opensea	IGR-opensea		NA	TRUE				0.617038	0.93374
cg19716038	6	104151530	F	II		IGR	opensea	IGR-opensea		NA	TRUE				0.552711	0.89357
cg19757261	10	44222463	F	II		IGR	shore	IGR-shore	chr10:44223816-44224026	NA	NA				0.536957	0.845283
cg19762427	12	23132186	F	II		IGR	opensea	IGR-opensea		TRUE	TRUE		rs16925564		0.549752	0.875713
cg19779965	5	45135681	R	II		IGR	opensea	IGR-opensea		NA	TRUE				0.438067	0.790899
cg19811148	1	236273181	R	II		IGR	opensea	IGR-opensea		TRUE	NA				0.548687	0.885419
cg19824055	6	114524946	F	II		IGR	opensea	IGR-opensea		NA	TRUE				0.313992	0.633732
cg19872222	12	115843552	F	II		IGR	opensea	IGR-opensea		NA	TRUE		rs7975091		0.594607	0.900799
cg19965300	5	113388886	F	II		IGR	shelf	IGR-shelf	chr5:113391071-113392005	NA	NA				0.299207	0.761926
cg19989498	10	87336967	F	II		IGR	opensea	IGR-opensea		NA	NA		rs12573477		0.386411	0.8168
cg20044118	13	55419681	F	II		IGR	opensea	IGR-opensea		NA	TRUE				0.350802	0.651852
cg20055965	11	92002443	F	II		IGR	opensea	IGR-opensea		NA	TRUE				0.573421	0.882488
cg20068400	11	28778264	R	II		IGR	opensea	IGR-opensea		NA	TRUE				0.493129	0.832537
cg20116555	4	167636521	F	II		IGR	opensea	IGR-opensea		NA	TRUE				0.494597	0.813307
cg20159490	6	66493769	R	II		IGR	shelf	IGR-shelf	chr6:66497675-66498033	NA	NA				0.466998	0.859731
cg20168495	4	148283066	F	II		IGR	opensea	IGR-opensea		TRUE	TRUE				0.417742	0.719156
cg20187320	4	162298809	R	II		IGR	opensea	IGR-opensea		NA	NA				0.559894	0.913741
cg20197622	3	76076212	R	II		IGR	opensea	IGR-opensea		NA	TRUE				0.38785	0.851494
cg20211134	8	138979023	R	II		IGR	opensea	IGR-opensea		NA	TRUE				0.452057	0.814253
cg20234767	10	84772851	R	II		IGR	opensea	IGR-opensea		NA	TRUE		rs74892033		0.45864	0.829408
cg20268967	2	180730462	R	II		IGR	shelf	IGR-shelf	chr2:180725717-180726465	NA	NA				0.396543	0.796527
cg20278525	10	36222804	F	II		IGR	opensea	IGR-opensea		NA	TRUE				0.590539	0.892955
cg20316883	8	138493473	F	II		IGR	opensea	IGR-opensea		NA	NA				0.407275	0.871077
cg20344040	4	189553390	F	II		IGR	shore	IGR-shore	chr4:189552385-189552791	NA	NA		rs77712168		0.458094	0.777749
cg20384628	13	54774189	F	II		IGR	opensea	IGR-opensea		NA	TRUE				0.558745	0.897598
cg20403678	6	81259014	R	II		IGR	opensea	IGR-opensea		NA	TRUE				0.550489	0.895228
cg20466895	7	83319354	F	II		IGR	opensea	IGR-opensea		NA	TRUE				0.304727	0.651538
cg20468787	14	63131938	F	II		IGR	opensea	IGR-opensea		NA	TRUE		rs1106494		0.534711	0.874101
cg20502536	7	109596752	F	II		IGR	opensea	IGR-opensea		NA	TRUE			rs74750007	0.30947	0.61458
cg20537886	13	112903337	R	II		IGR	opensea	IGR-opensea		NA	NA				0.40699	0.7856
cg20541752	13	54821786	R	II		IGR	opensea	IGR-opensea		NA	TRUE				0.463915	0.887424
cg20543651	8	55918395	R	II		IGR	opensea	IGR-opensea		NA	TRUE				0.394817	0.715926
cg20554882	4	182660124	R	II		IGR	opensea	IGR-opensea		NA	TRUE				0.449817	0.808577
cg20566970	3	137321245	R	II		IGR	opensea	IGR-opensea		NA	TRUE				0.430404	0.87464
cg20595621	6	114707054	F	II		IGR	opensea	IGR-opensea		NA	TRUE			rs77836458	0.586368	0.947024
cg20597953	11	81983104	R	II		IGR	opensea	IGR-opensea		NA	TRUE				0.590081	0.901089
cg20653032	11	7259254	F	II		IGR	opensea	IGR-opensea		NA	NA				0.511079	0.824141
cg20666307	5	144490992	F	II		IGR	opensea	IGR-opensea		NA	TRUE				0.481624	0.78523
cg20783956	4	189358149	R	II		IGR	opensea	IGR-opensea		NA	TRUE				0.529999	0.866199
cg20793897	2	200025325	R	II		IGR	opensea	IGR-opensea		NA	TRUE				0.419138	0.789005
cg20801711	8	55278980	R	II		IGR	opensea	IGR-opensea		NA	TRUE				0.391085	0.696844
cg20821800	13	54422912	R	II		IGR	opensea	IGR-opensea		NA	TRUE				0.374685	0.748122
cg20830867	3	182402080	R	II		IGR	shore	IGR-shore	chr3:182400078-182400840	NA	NA				0.449806	0.846961
cg20845494	13	55576092	F	II		IGR	opensea	IGR-opensea		NA	TRUE				0.581182	0.896491
cg20847586	4	92556548	F	II		IGR	opensea	IGR-opensea		NA	TRUE				0.545481	0.874973
cg20866121	7	70322401	F	II		IGR	opensea	IGR-opensea		NA	TRUE				0.304278	0.694259
cg20907409	14	96284990	R	II		IGR	opensea	IGR-opensea		NA	NA				0.414456	0.805458
cg20917338	14	62440685	F	I		IGR	opensea	IGR-opensea		NA	TRUE		rs77466178	rs78582903	0.637252	0.938892
cg20926939	4	17030288	F	II		IGR	opensea	IGR-opensea		NA	TRUE				0.558224	0.898825
cg20948923	14	28081449	F	II		IGR	opensea	IGR-opensea		NA	NA		rs76437701		0.505892	0.837944
cg20953606	5	113632078	F	II		IGR	opensea	IGR-opensea		NA	TRUE		rs4705660		0.567254	0.880896
cg20961245	6	29649092	F	II		IGR	opensea	IGR-opensea		NA	NA		rs3131847	rs3131848	0.455693	0.855055
cg20988291	6	19180731	F	I		IGR	opensea	IGR-opensea		NA	NA				0.495611	0.874287
cg20988573	12	126348693	F	II		IGR	shelf	IGR-shelf	chr12:126345899-126346531	NA	NA				0.618609	0.925157
cg21044933	14	58442152	F	II		IGR	opensea	IGR-opensea		NA	TRUE		rs7146669		0.216667	0.730266
cg21048700	2	189762162	F	II		IGR	opensea	IGR-opensea		NA	TRUE				0.427185	0.866107
cg21170583	5	125374670	R	II		IGR	opensea	IGR-opensea		NA	TRUE				0.481726	0.873766
cg21194039	5	140499367	R	II		IGR	shelf	IGR-shelf	chr5:140502890-140503804	NA	NA				0.323956	0.694269
cg21245300	7	155675943	R	II		IGR	shore	IGR-shore	chr7:155674717-155674941	NA	NA				0.449961	0.767534
cg21255356	6	169446912	F	II		IGR	opensea	IGR-opensea		NA	TRUE				0.456412	0.790536
cg21287356	4	69819820	R	II		IGR	opensea	IGR-opensea		NA	NA				0.267743	0.579542
cg21351437	4	188157167	R	II		IGR	opensea	IGR-opensea		NA	TRUE				0.539726	0.8651
cg21383592	4	190569145	R	II		IGR	shore	IGR-shore	chr4:190566549-190567722	NA	NA				0.527041	0.861267
cg21441360	13	106426066	R	II		IGR	opensea	IGR-opensea		NA	TRUE				0.61169	0.916148
cg21446772	2	222807796	R	II		IGR	opensea	IGR-opensea		NA	NA				0.510077	0.812895
cg21447170	4	188686763	F	II		IGR	opensea	IGR-opensea		NA	NA				0.409048	0.709673
cg21451653	12	34551994	F	I		IGR	opensea	IGR-opensea		NA	NA		rs80154259		0.450797	0.829478
cg21512324	8	89718417	F	I		IGR	opensea	IGR-opensea		NA	TRUE				0.493716	0.794389
cg21514529	5	168885285	F	II		IGR	opensea	IGR-opensea		NA	TRUE				0.571892	0.875604
cg21516305	17	5788714	R	II		IGR	opensea	IGR-opensea		NA	TRUE				0.549503	0.850912
cg21548021	8	15873055	F	II		IGR	opensea	IGR-opensea		NA	TRUE		rs4560790		0.546241	0.878384
cg21549161	7	67722023	R	II		IGR	opensea	IGR-opensea		NA	TRUE				0.396104	0.780731
cg21561953	7	144967622	F	II		IGR	opensea	IGR-opensea		NA	NA				0.295945	0.751136
cg21605772	5	160617030	F	II		IGR	opensea	IGR-opensea		NA	TRUE				0.490481	0.813483
cg21653474	6	98261988	R	II		IGR	opensea	IGR-opensea		NA	TRUE				0.360278	0.768325
cg21672992	15	86584249	F	II		IGR	opensea	IGR-opensea		NA	TRUE				0.515926	0.830238
cg21699124	17	49414070	F	II		IGR	opensea	IGR-opensea		NA	NA		rs3029085		0.367566	0.719932
cg21705324	4	24200012	R	II		IGR	opensea	IGR-opensea		NA	TRUE				0.483155	0.822287
cg21758962	11	30929224	R	II		IGR	opensea	IGR-opensea		NA	NA				0.498683	0.799791
cg21772178	6	125906753	R	II		IGR	opensea	IGR-opensea		NA	TRUE				0.523666	0.892311
cg21775463	8	25538546	F	II		IGR	opensea	IGR-opensea		NA	TRUE				0.31734	0.747402
cg21858680	4	85020829	F	II		IGR	opensea	IGR-opensea		NA	TRUE				0.519197	0.860961
cg21935393	8	138648785	R	II		IGR	opensea	IGR-opensea		NA	TRUE				0.485193	0.874884
cg21977522	3	110250679	F	II		IGR	opensea	IGR-opensea		NA	TRUE				0.297456	0.681953
cg22005336	5	63215684	F	II		IGR	opensea	IGR-opensea		NA	TRUE				0.145412	0.485617
cg22012281	22	17895032	F	II		IGR	shelf	IGR-shelf	chr22:17897854-17898287	NA	NA		rs5992044		0.488292	0.799856
cg22046318	13	35212111	F	II		IGR	opensea	IGR-opensea		NA	TRUE				0.602495	0.907049
cg22081879	7	108845010	F	II		IGR	opensea	IGR-opensea		NA	NA				0.33	0.710745
cg22089361	17	52600604	F	II		IGR	opensea	IGR-opensea		NA	TRUE				0.370969	0.750721
cg22154142	5	115021554	F	II		IGR	opensea	IGR-opensea		NA	TRUE		rs75711408		0.469736	0.801936
cg22207672	7	136815227	R	II		IGR	opensea	IGR-opensea		NA	TRUE				0.422298	0.753722
cg22289155	3	179993335	R	II		IGR	opensea	IGR-opensea		NA	TRUE				0.551664	0.889157
cg22293823	11	116306374	R	II		IGR	opensea	IGR-opensea		NA	TRUE				0.50907	0.843107
cg22379436	3	73789574	F	II		IGR	opensea	IGR-opensea		NA	TRUE				0.489521	0.866226
cg22418337	5	2115107	F	II		IGR	shelf	IGR-shelf	chr5:2111836-2112484	NA	NA				0.569915	0.914143
cg22456178	2	123685008	R	II		IGR	opensea	IGR-opensea		NA	TRUE				0.330265	0.651448
cg22523679	8	36894241	R	II		IGR	opensea	IGR-opensea		NA	TRUE				0.511051	0.892086
cg22550446	5	8059446	F	II		IGR	opensea	IGR-opensea		NA	TRUE				0.559113	0.916162
cg22562569	6	148365136	R	II		IGR	opensea	IGR-opensea		NA	TRUE				0.594862	0.930736
cg22573731	2	220908336	F	II		IGR	opensea	IGR-opensea		NA	TRUE				0.295123	0.78797
cg22584718	12	97512826	R	II		IGR	opensea	IGR-opensea		NA	TRUE				0.596596	0.900705
cg22593395	3	21038502	F	II		IGR	opensea	IGR-opensea		NA	TRUE		rs13072920		0.490536	0.807773
cg22675598	10	45298460	R	II		IGR	opensea	IGR-opensea		NA	TRUE				0.608772	0.928044
cg22682646	12	114216448	F	II		IGR	opensea	IGR-opensea		NA	TRUE				0.576247	0.895395
cg22691926	3	27156148	R	II		IGR	opensea	IGR-opensea		NA	TRUE				0.518504	0.869127
cg22718077	7	57712819	F	II		IGR	opensea	IGR-opensea		NA	NA			rs34296466	0.508922	0.839967
cg22724167	15	27784588	R	II		IGR	shelf	IGR-shelf	chr15:27786718-27787060	NA	NA				0.456593	0.874919
cg22727810	1	163861876	F	II		IGR	opensea	IGR-opensea		NA	TRUE				0.515423	0.819226
cg22831029	7	83325268	F	II		IGR	opensea	IGR-opensea		NA	TRUE				0.398226	0.700048
cg22910862	8	91122625	R	II		IGR	opensea	IGR-opensea		NA	TRUE				0.52165	0.823915
cg22915906	3	180196830	F	II		IGR	opensea	IGR-opensea		NA	TRUE				0.614369	0.938805
cg22951342	6	98468233	F	II		IGR	opensea	IGR-opensea		NA	TRUE				0.504663	0.848013
cg22951411	19	57375307	F	II		IGR	shore	IGR-shore	chr19:57375842-57376422	NA	NA				0.407659	0.787678
cg22963629	7	31147341	F	II		IGR	opensea	IGR-opensea		NA	NA				0.429726	0.833968
cg22996670	14	84245709	F	II		IGR	opensea	IGR-opensea		NA	TRUE				0.591871	0.89388
cg22998959	6	74877005	F	II		IGR	opensea	IGR-opensea		NA	TRUE				0.339453	0.824707
cg23006040	4	188528319	R	II		IGR	opensea	IGR-opensea		NA	TRUE				0.234206	0.604167
cg23012591	3	73923792	R	II		IGR	opensea	IGR-opensea		NA	TRUE				0.520408	0.824014
cg23026228	6	159739091	R	II		IGR	shelf	IGR-shelf	chr6:159736690-159736973	NA	NA				0.276935	0.607268
cg23045972	3	118230228	R	II		IGR	opensea	IGR-opensea		NA	TRUE				0.292851	0.679688
cg23067856	2	131014102	R	II		IGR	shelf	IGR-shelf	chr2:131009569-131010185	NA	NA				0.484787	0.825268
cg23103043	17	69646723	F	II		IGR	opensea	IGR-opensea		NA	TRUE		rs79062606		0.438488	0.740796
cg23107916	13	112555972	F	I		IGR	opensea	IGR-opensea		NA	NA				0.587645	0.898082
cg23111106	5	38772401	F	II		IGR	opensea	IGR-opensea		NA	NA		rs76557095		0.578337	0.880405
cg23128495	12	106254483	R	II		IGR	opensea	IGR-opensea		NA	TRUE				0.492743	0.827262
cg23130849	12	75116380	F	II		IGR	opensea	IGR-opensea		NA	TRUE		rs12308494		0.377874	0.777601
cg23154270	2	137527566	F	II		IGR	shelf	IGR-shelf	chr2:137522460-137523696	NA	NA		rs17656138		0.416329	0.835271
cg23164218	11	28569134	F	II		IGR	opensea	IGR-opensea		NA	TRUE		rs34393022		0.549104	0.874747
cg23184756	7	63646960	R	II		IGR	shelf	IGR-shelf	chr7:63642039-63643802	NA	NA				0.576283	0.919348
cg23194912	2	3934048	F	I		IGR	opensea	IGR-opensea		NA	NA				0.562227	0.875141
cg23205231	4	139550400	R	II		IGR	opensea	IGR-opensea		NA	TRUE				0.595334	0.906418
cg23207304	5	132951221	F	II		IGR	shelf	IGR-shelf	chr5:132946744-132948467	NA	NA				0.536801	0.836932
cg23207542	2	66050436	F	II		IGR	opensea	IGR-opensea		NA	NA				0.438991	0.766284
cg23219748	11	134877533	R	II		IGR	opensea	IGR-opensea		NA	TRUE				0.439321	0.77023
cg23253718	2	151730811	R	II		IGR	opensea	IGR-opensea		NA	TRUE				0.529973	0.906479
cg23325413	5	4773407	R	II		IGR	opensea	IGR-opensea		NA	NA				0.466897	0.850148
cg23336241	2	134699952	R	II		IGR	opensea	IGR-opensea		NA	TRUE				0.349206	0.766402
cg23395692	12	23119040	F	II		IGR	opensea	IGR-opensea		NA	TRUE		rs3843654		0.530449	0.835508
cg23415398	2	4583549	R	II		IGR	opensea	IGR-opensea		NA	TRUE				0.465375	0.813262
cg23422763	10	60859034	R	II		IGR	opensea	IGR-opensea		NA	TRUE				0.334624	0.659822
cg23487859	19	35414458	R	II		IGR	shelf	IGR-shelf	chr19:35417701-35418217	NA	NA				0.49263	0.912028
cg23502883	15	93959149	F	II		IGR	opensea	IGR-opensea		NA	NA				0.336521	0.640783
cg23518037	15	79526621	R	II		IGR	opensea	IGR-opensea		NA	NA				0.458045	0.770495
cg23518497	12	60298928	F	II		IGR	opensea	IGR-opensea		NA	TRUE				0.613973	0.926984
cg23530906	12	114708303	R	II		IGR	opensea	IGR-opensea		NA	TRUE				0.168291	0.503065
cg23651495	4	37059651	F	II		IGR	opensea	IGR-opensea		NA	TRUE				0.431055	0.766876
cg23656300	10	133871212	R	II		IGR	opensea	IGR-opensea		NA	NA				0.390827	0.693363
cg23677352	4	149715675	F	II		IGR	opensea	IGR-opensea		NA	TRUE				0.490313	0.845295
cg23681866	6	29895175	R	II		IGR	shore	IGR-shore	chr6:29894140-29895117	NA	NA				0.749354	0.349921
cg23706187	4	127360896	F	II		IGR	opensea	IGR-opensea		NA	TRUE		rs11941215		0.580875	0.902978
cg23710945	8	93477537	F	II		IGR	opensea	IGR-opensea		NA	TRUE				0.572363	0.8903
cg23733739	8	97109610	R	II		IGR	opensea	IGR-opensea		NA	TRUE				0.502939	0.874512
cg23747675	7	131485235	R	II		IGR	opensea	IGR-opensea		NA	TRUE				0.376372	0.739573
cg23751110	4	19197380	R	II		IGR	opensea	IGR-opensea		NA	TRUE				0.462287	0.83661
cg23753006	2	143044057	F	II		IGR	opensea	IGR-opensea		NA	TRUE				0.429005	0.816987
cg23772352	12	126343783	F	II		IGR	shelf	IGR-shelf	chr12:126345899-126346531	NA	NA				0.51083	0.901027
cg23789148	15	97321146	R	II		IGR	opensea	IGR-opensea		NA	NA				0.406759	0.773264
cg23798668	11	114828793	R	II		IGR	shelf	IGR-shelf	chr11:114831755-114832054	NA	NA				0.5277	0.87481
cg23831517	8	34182528	R	II		IGR	opensea	IGR-opensea		NA	TRUE				0.355134	0.766446
cg23885889	10	19400365	F	II		IGR	opensea	IGR-opensea		NA	TRUE				0.453238	0.858798
cg23919830	21	11104454	F	II		IGR	shelf	IGR-shelf	chr21:11106718-11107132	NA	NA		rs79124956	rs2740274	0.287347	0.613005
cg23960736	1	4171594	R	II		IGR	opensea	IGR-opensea		NA	NA				0.427923	0.883575
cg23970546	5	87205266	F	II		IGR	opensea	IGR-opensea		NA	TRUE				0.389768	0.83924
cg24042923	1	234019447	R	II		IGR	opensea	IGR-opensea		NA	TRUE				0.381506	0.7222
cg24070990	1	228634724	R	I		IGR	shore	IGR-shore	chr1:228633382-228634127	NA	NA				0.231091	0.611531
cg24136340	14	84014672	R	II		IGR	opensea	IGR-opensea		NA	TRUE				0.465808	0.833057
cg24202916	20	41984270	F	II		IGR	opensea	IGR-opensea		NA	NA				0.432419	0.753492
cg24233194	10	113526840	R	II		IGR	opensea	IGR-opensea		NA	TRUE				0.39688	0.789461
cg24250684	1	219729030	R	II		IGR	opensea	IGR-opensea		TRUE	TRUE				0.505642	0.849855
cg24299177	7	123614340	F	II		IGR	opensea	IGR-opensea		NA	TRUE				0.367719	0.736423
cg24300845	12	126868736	F	II		IGR	opensea	IGR-opensea		NA	TRUE		rs10773268		0.429637	0.743902
cg24335310	4	85284492	R	II		IGR	opensea	IGR-opensea		NA	TRUE				0.406912	0.818089
cg24470332	13	54875232	F	II		IGR	opensea	IGR-opensea		NA	TRUE				0.483207	0.837777
cg24525540	4	189158087	F	II		IGR	opensea	IGR-opensea		NA	NA				0.481293	0.884679
cg24525988	4	19134792	R	II		IGR	opensea	IGR-opensea		NA	TRUE				0.449205	0.77247
cg24582743	13	112885802	F	II		IGR	opensea	IGR-opensea		NA	NA		rs9549883		0.473453	0.810454
cg24586685	3	55348402	F	II		IGR	opensea	IGR-opensea		NA	TRUE				0.40397	0.748472
cg24636944	5	92615296	R	II		IGR	opensea	IGR-opensea		NA	TRUE				0.387761	0.812234
cg24639690	6	50166008	F	II		IGR	opensea	IGR-opensea		NA	TRUE				0.633805	0.935192
cg24645671	7	42656871	F	II		IGR	opensea	IGR-opensea		NA	TRUE				0.508882	0.888661
cg24667437	5	30608171	F	II		IGR	opensea	IGR-opensea		NA	TRUE				0.525599	0.837366
cg24681125	2	154725150	R	II		IGR	shelf	IGR-shelf	chr2:154727906-154728271	NA	NA				0.58107	0.887988
cg24728698	15	97081353	F	II		IGR	opensea	IGR-opensea		NA	TRUE				0.319556	0.699423
cg24740320	14	44418808	F	I		IGR	opensea	IGR-opensea		NA	TRUE				0.305742	0.654283
cg24777572	11	26863515	R	II		IGR	opensea	IGR-opensea		NA	TRUE				0.515845	0.887305
cg24828648	6	63947428	F	II		IGR	opensea	IGR-opensea		NA	TRUE				0.516461	0.839239
cg24874998	3	163021378	F	II		IGR	opensea	IGR-opensea		NA	NA				0.361122	0.757051
cg24895497	8	133138440	F	II		IGR	shelf	IGR-shelf	chr8:133141565-133141816	NA	NA		rs2469627		0.581908	0.919923
cg24905254	5	103820591	R	II		IGR	opensea	IGR-opensea		NA	TRUE			rs79450236	0.367132	0.805362
cg24919806	10	34189023	R	II		IGR	opensea	IGR-opensea		NA	TRUE				0.427319	0.779639
cg24980856	2	14648452	F	II		IGR	opensea	IGR-opensea		NA	TRUE				0.533779	0.871342
cg24987667	4	8518709	R	II		IGR	opensea	IGR-opensea		NA	TRUE				0.498516	0.864295
cg25039186	2	220853885	F	II		IGR	opensea	IGR-opensea		NA	TRUE				0.618196	0.918685
cg25054821	12	119216236	F	II		IGR	shelf	IGR-shelf	chr12:119212110-119212393	NA	NA				0.477917	0.81774
cg25077189	8	93285604	F	II		IGR	opensea	IGR-opensea		NA	TRUE				0.390658	0.804783
cg25085142	14	29445296	R	II		IGR	opensea	IGR-opensea		NA	TRUE				0.509591	0.891349
cg25104234	2	52281777	F	II		IGR	opensea	IGR-opensea		NA	TRUE				0.284439	0.6151
cg25120513	17	58215290	R	II		IGR	shore	IGR-shore	chr17:58216296-58216505	NA	NA				0.476126	0.780131
cg25144149	10	133317423	R	II		IGR	shore	IGR-shore	chr10:133318028-133318324	NA	NA				0.411135	0.841898
cg25185454	5	135262082	F	II		IGR	shelf	IGR-shelf	chr5:135265848-135266517	NA	NA			rs76134968	0.31959	0.628304
cg25207366	10	130424832	R	II		IGR	opensea	IGR-opensea		NA	TRUE				0.581188	0.891
cg25252482	7	119893751	R	II		IGR	opensea	IGR-opensea		NA	NA				0.547908	0.899686
cg25271525	15	97316699	R	II		IGR	opensea	IGR-opensea		NA	NA				0.220763	0.712917
cg25277462	4	137199590	F	II		IGR	opensea	IGR-opensea		NA	TRUE			rs61597142	0.431442	0.75962
cg25329318	5	38253946	R	II		IGR	shelf	IGR-shelf	chr5:38257825-38259136	NA	NA			rs72737000	0.591921	0.909959
cg25363564	10	111540348	R	II		IGR	opensea	IGR-opensea		NA	TRUE				0.468072	0.807038
cg25384556	13	112633175	F	II		IGR	shelf	IGR-shelf	chr13:112630568-112630796	NA	NA				0.386813	0.718919
cg25415265	15	27211165	F	II		IGR	shore	IGR-shore	chr15:27212902-27213396	NA	NA				0.445481	0.841783
cg25436634	3	181045270	F	II		IGR	opensea	IGR-opensea		NA	TRUE				0.204707	0.524238
cg25446890	7	124319401	R	II		IGR	opensea	IGR-opensea		NA	TRUE				0.460315	0.846593
cg25447559	10	38073387	R	II		IGR	shelf	IGR-shelf	chr10:38069586-38069946	NA	NA				0.588774	0.936836
cg25504884	11	114842544	R	II		IGR	opensea	IGR-opensea		NA	TRUE				0.508127	0.831669
cg25640096	6	1374513	R	II		IGR	shelf	IGR-shelf	chr6:1378445-1379318	NA	NA				0.440921	0.791864
cg25643208	4	150630335	R	II		IGR	opensea	IGR-opensea		NA	TRUE				0.477917	0.803933
cg25727008	7	62577907	R	II		IGR	shelf	IGR-shelf	chr7:62574596-62575257	NA	NA				0.492449	0.919216
cg25806932	2	4051987	R	II		IGR	shore	IGR-shore	chr2:4050649-4050852	NA	NA				0.406851	0.776904
cg25813290	7	108767676	R	II		IGR	opensea	IGR-opensea		NA	TRUE				0.165491	0.502764
cg25817111	2	212232130	R	II		IGR	opensea	IGR-opensea		NA	TRUE				0.378029	0.738466
cg25829531	20	2648594	F	II		IGR	shelf	IGR-shelf	chr20:2644561-2644901	NA	NA				0.383114	0.714658
cg25944419	2	618335	F	II		IGR	shelf	IGR-shelf	chr2:620639-621993	NA	NA		rs7575831		0.50852	0.827187
cg25962699	3	170332444	F	II		IGR	opensea	IGR-opensea		TRUE	TRUE		rs11920594		0.24663	0.645594
cg25983901	7	46972700	F	II		IGR	opensea	IGR-opensea		TRUE	TRUE				0.240087	0.588751
cg26010655	3	181911749	R	II		IGR	opensea	IGR-opensea		NA	TRUE				0.515272	0.866139
cg26015163	13	37838311	R	II		IGR	opensea	IGR-opensea		NA	TRUE				0.153268	0.459554
cg26026598	1	181142292	F	II		IGR	opensea	IGR-opensea		NA	NA				0.608539	0.917564
cg26079428	11	106513618	F	II		IGR	opensea	IGR-opensea		NA	TRUE				0.400198	0.802704
cg26098117	6	125803002	R	II		IGR	opensea	IGR-opensea		NA	TRUE				0.45776	0.853689
cg26121931	6	29895204	R	I		IGR	shore	IGR-shore	chr6:29894140-29895117	NA	NA				0.677707	0.257453
cg26138073	13	22979750	R	II		IGR	opensea	IGR-opensea		NA	TRUE			rs78943233	0.435452	0.806018
cg26144999	13	34919279	R	II		IGR	opensea	IGR-opensea		NA	TRUE				0.50485	0.858284
cg26159860	11	133469193	F	II		IGR	opensea	IGR-opensea		NA	TRUE				0.441001	0.808204
cg26162330	17	22005466	R	II		IGR	opensea	IGR-opensea		NA	NA				0.419475	0.732593
cg26181731	3	104078476	F	II		IGR	opensea	IGR-opensea		NA	TRUE		rs78531597		0.428784	0.794318
cg26210364	11	26800135	R	II		IGR	opensea	IGR-opensea		NA	TRUE				0.459903	0.781265
cg26265281	6	75583742	F	II		IGR	opensea	IGR-opensea		NA	TRUE				0.440356	0.755882
cg26269966	1	213646397	R	II		IGR	opensea	IGR-opensea		NA	TRUE				0.460821	0.873443
cg26277556	14	54507223	F	II		IGR	opensea	IGR-opensea		NA	TRUE				0.339966	0.656213
cg26281107	4	187927166	F	II		IGR	opensea	IGR-opensea		NA	TRUE				0.288807	0.676432
cg26329047	4	105492888	R	II		IGR	opensea	IGR-opensea		NA	TRUE				0.62592	0.928193
cg26342141	6	98373013	F	II		IGR	opensea	IGR-opensea		NA	TRUE				0.358272	0.859223
cg26347851	20	61754869	R	II		IGR	island	IGR-island	chr20:61754868-61755083	NA	NA				0.494746	0.827161
cg26350784	5	154854922	R	II		IGR	opensea	IGR-opensea		NA	TRUE				0.332641	0.846215
cg26389913	12	97631769	R	II		IGR	opensea	IGR-opensea		NA	TRUE				0.508396	0.831353
cg26429956	5	140577279	R	II		IGR	shelf	IGR-shelf	chr5:140580723-140581625	NA	NA				0.203146	0.691304
cg26473548	5	172868268	R	II		IGR	opensea	IGR-opensea		NA	TRUE		rs74669808		0.193918	0.535783
cg26488544	11	106351597	F	II		IGR	opensea	IGR-opensea		NA	TRUE				0.445172	0.819315
cg26538691	1	5328219	F	II		IGR	opensea	IGR-opensea		NA	TRUE				0.505238	0.822018
cg26548574	8	89888638	F	II		IGR	opensea	IGR-opensea		NA	TRUE		rs80279897		0.492751	0.864386
cg26550214	5	34609493	F	II		IGR	opensea	IGR-opensea		TRUE	TRUE				0.412881	0.730867
cg26554326	16	34261438	F	II		IGR	shelf	IGR-shelf	chr16:34256748-34257750	NA	NA				0.32166	0.713595
cg26584747	2	5850120	F	II		IGR	shelf	IGR-shelf	chr2:5846856-5847561	NA	NA				0.458366	0.83229
cg26623696	11	90797970	R	II		IGR	opensea	IGR-opensea		NA	NA				0.467729	0.863476
cg26680793	2	6195373	F	II		IGR	opensea	IGR-opensea		NA	TRUE				0.52964	0.871031
cg26693681	5	91303031	R	II		IGR	opensea	IGR-opensea		NA	TRUE				0.291087	0.736648
cg26706614	5	45700402	R	II		IGR	shelf	IGR-shelf	chr5:45695394-45696510	NA	NA				0.557235	0.864586
cg26811904	1	14355057	R	II		IGR	opensea	IGR-opensea		NA	NA				0.484785	0.824463
cg26852437	11	29327844	R	II		IGR	opensea	IGR-opensea		NA	TRUE				0.555111	0.911566
cg26874872	16	26156362	F	II		IGR	opensea	IGR-opensea		NA	TRUE				0.318436	0.689924
cg26875832	7	54346209	F	II		IGR	opensea	IGR-opensea		NA	TRUE				0.441071	0.816801
cg26899012	5	86042549	R	II		IGR	opensea	IGR-opensea		NA	NA				0.197865	0.689569
cg26915336	7	35407225	R	II		IGR	opensea	IGR-opensea		NA	TRUE				0.497528	0.848922
cg26929573	12	34548136	F	I		IGR	opensea	IGR-opensea		NA	NA				0.542226	0.866805
cg26945823	16	65261243	F	II		IGR	opensea	IGR-opensea		NA	TRUE				0.550386	0.896232
cg26986989	5	2338998	R	II		IGR	opensea	IGR-opensea		NA	NA				0.534886	0.853517
cg27069616	7	49076868	F	II		IGR	opensea	IGR-opensea		NA	TRUE				0.32576	0.739858
cg27142530	4	187266705	R	II		IGR	opensea	IGR-opensea		NA	TRUE				0.267936	0.598942
cg27166177	22	49498376	F	II		IGR	island	IGR-island	chr22:49498162-49498377	NA	NA				0.335662	0.805806
cg27182476	3	117717026	F	II		IGR	shore	IGR-shore	chr3:117716100-117716564	NA	NA				0.134311	0.574132
cg27185501	11	12562492	F	II		IGR	opensea	IGR-opensea		TRUE	TRUE		rs12287300		0.56476	0.888311
cg27200236	4	24296454	F	II		IGR	opensea	IGR-opensea		NA	TRUE				0.301176	0.767041
cg27223882	2	154245346	R	II		IGR	opensea	IGR-opensea		NA	TRUE				0.430353	0.876387
cg27306191	11	24469509	R	II		IGR	opensea	IGR-opensea		NA	TRUE				0.562029	0.865099
cg27312775	5	97892898	R	II		IGR	opensea	IGR-opensea		NA	TRUE				0.466915	0.845881
cg27313147	7	155679151	F	I		IGR	opensea	IGR-opensea		NA	NA		rs73490221	rs71522024	0.508636	0.825916
cg27335947	11	101317340	R	II		IGR	opensea	IGR-opensea		NA	TRUE				0.421676	0.81617
cg27353640	16	63762882	R	II		IGR	opensea	IGR-opensea		NA	TRUE				0.445589	0.827765
cg27361847	5	2865179	F	II		IGR	shore	IGR-shore	chr5:2866699-2867005	NA	NA				0.461492	0.825073
cg27363745	13	55794927	F	II		IGR	opensea	IGR-opensea		NA	TRUE		rs78500167		0.416302	0.826823
cg27390627	1	242874219	R	II		IGR	opensea	IGR-opensea		NA	TRUE				0.310484	0.757722
cg27393162	1	5728982	R	II		IGR	opensea	IGR-opensea		NA	NA			rs77076212	0.264923	0.608141
cg27477504	17	22191976	F	I		IGR	island	IGR-island	chr17:22191801-22192068	NA	NA				0.64356	0.946574
cg27505745	16	34411816	F	II		IGR	shelf	IGR-shelf	chr16:34407636-34407919	NA	NA		rs78018699		0.53271	0.89179
cg27574287	10	42641430	R	II		IGR	shelf	IGR-shelf	chr10:42644821-42646412	NA	NA			rs75469252	0.49865	0.802376
cg27589988	1	215147891	F	II		IGR	opensea	IGR-opensea		NA	TRUE				0.388975	0.882658
cg27605977	5	152309662	R	II		IGR	opensea	IGR-opensea		NA	NA				0.548342	0.878518
cg27607283	5	15385796	F	II		IGR	opensea	IGR-opensea		NA	NA				0.397061	0.709368
cg27635135	7	145395986	F	II		IGR	opensea	IGR-opensea		NA	NA				0.368083	0.727766
cg05399607	7	34874533	R	II	AAA1	TSS1500	opensea	TSS1500-opensea		NA	NA				0.452934	0.818305
cg19894076	12	101187957	R	II	ANO4	TSS1500	opensea	TSS1500-opensea		NA	NA				0.54402	0.897261
cg06473675	2	237174072	R	II	ASB18	TSS1500	opensea	TSS1500-opensea		NA	NA				0.297775	0.602914
cg26709720	21	41027960	R	II	B3GALT5	TSS1500	opensea	TSS1500-opensea		NA	NA				0.612978	0.939149
cg12805865	11	27061899	F	II	BBOX1	TSS1500	opensea	TSS1500-opensea		NA	NA				0.491123	0.848713
cg03625684	13	113030011	F	II	C13orf28	TSS1500	opensea	TSS1500-opensea		NA	NA				0.464286	0.800119
cg18839416	1	12805849	F	II	C1orf158	TSS1500	opensea	TSS1500-opensea		NA	NA		rs13375904		0.436598	0.799277
cg01671881	20	31804901	R	II	C20orf71	TSS1500	opensea	TSS1500-opensea		NA	NA				0.585856	0.897488
cg12201043	7	156332978	F	II	C7orf4	TSS1500	opensea	TSS1500-opensea		NA	NA				0.395457	0.729927
cg14894216	11	65794352	R	II	CATSPER1	TSS1500	opensea	TSS1500-opensea		NA	NA				0.401929	0.827469
cg25363387	17	63823864	R	II	CCDC46	TSS1500	opensea	TSS1500-opensea		NA	NA				0.532062	0.846395
cg14666310	19	42211479	F	II	CEACAM5	TSS1500	opensea	TSS1500-opensea		NA	NA		rs73932029		0.372699	0.812642
cg03263337	8	62199082	F	II	CLVS1	TSS1500	opensea	TSS1500-opensea		NA	NA				0.227104	0.654054
cg23450509	3	131754675	F	II	CPNE4	TSS1500	shore	TSS1500-shore	chr3:131753880-131754139	NA	NA		rs1569283		0.161076	0.545497
cg25929202	3	131755265	F	II	CPNE4	TSS1500	shore	TSS1500-shore	chr3:131753880-131754139	NA	NA		rs77465739		0.58097	0.926755
cg00237825	20	29844575	F	II	DEFB115	TSS1500	opensea	TSS1500-opensea		NA	NA		rs76073627		0.253044	0.768716
cg10305299	20	29844549	F	II	DEFB115	TSS1500	opensea	TSS1500-opensea		NA	NA				0.295056	0.844002
cg03014957	20	29956062	F	II	DEFB118	TSS1500	opensea	TSS1500-opensea		NA	NA		rs6141808		0.396208	0.842
cg14776195	20	29956028	R	II	DEFB118	TSS1500	opensea	TSS1500-opensea		NA	NA				0.229172	0.635058
cg19453059	20	29955259	R	II	DEFB118	TSS1500	opensea	TSS1500-opensea		NA	NA				0.504097	0.893553
cg06372145	20	29979846	F	II	DEFB119	TSS1500	opensea	TSS1500-opensea		NA	NA				0.348772	0.818256
cg14727409	20	29994192	F	II	DEFB121	TSS1500	opensea	TSS1500-opensea		NA	NA				0.454344	0.878435
cg00981928	7	56563152	R	II	DKFZp434L192	TSS1500	opensea	TSS1500-opensea		NA	NA			rs75200245	0.335257	0.651434
cg16357179	7	56562731	F	II	DKFZp434L192	TSS1500	opensea	TSS1500-opensea		NA	NA		rs74961696	rs78395444	0.278529	0.731778
cg04103251	13	19692715	F	II	DKFZp686A1627	TSS1500	opensea	TSS1500-opensea		NA	NA		rs9507472		0.279764	0.692033
cg19942977	11	83394759	R	II	DLG2	TSS1500	opensea	TSS1500-opensea		NA	NA				0.587153	0.917245
cg22327312	11	83985359	F	II	DLG2	TSS1500	opensea	TSS1500-opensea		NA	NA				0.512825	0.891235
cg23424158	11	83394074	R	II	DLG2	TSS1500	opensea	TSS1500-opensea		NA	NA				0.402932	0.765792
cg17857094	6	30907280	F	II	DPCR1	TSS1500	opensea	TSS1500-opensea		NA	NA				0.517586	0.828601
cg16264526	4	148401273	F	II	EDNRA	TSS1500	shore	TSS1500-shore	chr4:148402198-148402760	NA	NA				0.493159	0.820717
cg08496664	7	109600733	F	II	EIF3IP1	TSS1500	opensea	TSS1500-opensea		NA	NA		rs2711379		0.44459	0.829697
cg05665581	10	124669393	F	II	FAM24A	TSS1500	opensea	TSS1500-opensea		NA	NA				0.296174	0.671505
cg01015354	17	21823975	F	II	FAM27L	TSS1500	opensea	TSS1500-opensea		NA	NA				0.419841	0.872247
cg22223402	11	114467115	F	II	FAM55D	TSS1500	opensea	TSS1500-opensea		NA	NA				0.466874	0.860246
cg11784437	10	127583619	R	II	FANK1	TSS1500	shore	TSS1500-shore	chr10:127584249-127585538	NA	NA				0.462837	0.776173
cg15329510	11	92084012	F	II	FAT3	TSS1500	opensea	TSS1500-opensea		NA	NA				0.589928	0.918646
cg10038490	10	124515334	F	II	FLJ46361	TSS1500	opensea	TSS1500-opensea		NA	NA				0.474979	0.903206
cg12437809	1	171153544	F	II	FMO2	TSS1500	opensea	TSS1500-opensea		NA	NA		rs61814306		0.439539	0.802976
cg16599143	1	171058672	F	II	FMO3	TSS1500	opensea	TSS1500-opensea		NA	NA		rs7052352		0.415517	0.745689
cg06041466	1	171106397	R	II	FMO6P	TSS1500	opensea	TSS1500-opensea		NA	TRUE				0.452623	0.842148
cg16404898	5	161111187	R	II	GABRA6	TSS1500	opensea	TSS1500-opensea		NA	NA				0.501419	0.89027
cg19537070	5	161112334	F	II	GABRA6	TSS1500	opensea	TSS1500-opensea		NA	NA				0.431682	0.830556
cg11823729	6	55190909	R	II	GFRAL	TSS1500	opensea	TSS1500-opensea		NA	NA				0.325931	0.746767
cg23978358	6	55192049	F	II	GFRAL	TSS1500	opensea	TSS1500-opensea		NA	NA				0.511271	0.813994
cg19238840	16	20339175	F	II	GP2	TSS1500	opensea	TSS1500-opensea		NA	NA				0.257717	0.69372
cg05921260	6	28484915	R	II	GPX6	TSS1500	opensea	TSS1500-opensea		NA	NA		rs34998445		0.50828	0.853041
cg16360659	6	28484320	F	II	GPX6	TSS1500	opensea	TSS1500-opensea		NA	NA				0.595072	0.911225
cg19670290	15	91477210	R	II	HDDC3	TSS1500	shore	TSS1500-shore	chr15:91478117-91478983	NA	NA				0.150754	0.458804
cg09538031	5	41072796	R	II	HEATR7B2	TSS1500	opensea	TSS1500-opensea		NA	NA				0.52975	0.89514
cg05938197	3	54674405	F	II	HESRG	TSS1500	opensea	TSS1500-opensea		NA	NA				0.385146	0.696864
cg17515024	1	228644963	F	II	HIST3H2BB	TSS1500	shore	TSS1500-shore	chr1:228645196-228646434	NA	NA		rs72763954		0.468487	0.122771
cg07369569	6	55444821	R	II	HMGCLL1	TSS1500	shore	TSS1500-shore	chr6:55443732-55444092	NA	NA				0.390622	0.802046
cg21336434	7	54271282	F	II	HPVC1	TSS1500	opensea	TSS1500-opensea		NA	NA				0.531034	0.858297
cg05121182	3	123812381	F	II	KALRN	TSS1500	opensea	TSS1500-opensea		NA	NA				0.535263	0.854985
cg24926465	3	156007787	R	II	KCNAB1	TSS1500	shore	TSS1500-shore	chr3:156008991-156009320	NA	NA				0.469541	0.811198
cg04852685	3	178275476	F	II	KCNMB2	TSS1500	opensea	TSS1500-opensea		NA	NA				0.609326	0.926841
cg25299371	2	226264545	F	II	KIAA1486	TSS1500	opensea	TSS1500-opensea		NA	TRUE				0.242185	0.814487
cg08316234	17	51899386	F	II	KIF2B	TSS1500	opensea	TSS1500-opensea		NA	NA		rs77515887		0.588273	0.926388
cg19582822	19	51375975	F	II	KLK2	TSS1500	opensea	TSS1500-opensea		NA	NA				0.532713	0.861959
cg16742703	19	51357857	R	II	KLK3	TSS1500	opensea	TSS1500-opensea		NA	NA				0.499888	0.803368
cg16532262	12	53190908	R	II	KRT3	TSS1500	opensea	TSS1500-opensea		NA	NA				0.385831	0.70528
cg08097817	21	32255313	F	II	KRTAP11-1	TSS1500	opensea	TSS1500-opensea		NA	NA				0.618307	0.949948
cg17367472	21	32254161	R	II	KRTAP11-1	TSS1500	opensea	TSS1500-opensea		NA	NA				0.497278	0.855927
cg24500711	21	31799091	F	II	KRTAP13-3	TSS1500	opensea	TSS1500-opensea		NA	NA				0.560827	0.877018
cg25474312	21	31914550	R	II	KRTAP19-6	TSS1500	opensea	TSS1500-opensea		NA	NA				0.574558	0.918611
cg06790305	21	32412191	F	II	KRTAP19-8	TSS1500	opensea	TSS1500-opensea		NA	NA				0.508633	0.841717
cg25388528	21	31987978	F	II	KRTAP20-1	TSS1500	opensea	TSS1500-opensea		NA	NA		rs1507391		0.452683	0.804838
cg06100608	21	32013856	F	II	KRTAP20-3	TSS1500	opensea	TSS1500-opensea		NA	NA				0.511483	0.933555
cg22373097	21	32129060	R	II	KRTAP21-1	TSS1500	opensea	TSS1500-opensea		NA	NA			rs76639268	0.515309	0.86277
cg22405653	21	32128800	R	II	KRTAP21-1	TSS1500	opensea	TSS1500-opensea		NA	NA				0.363485	0.793052
cg09892262	21	31655654	R	II	KRTAP24-1	TSS1500	opensea	TSS1500-opensea		NA	NA				0.443794	0.871182
cg15801019	6	129203783	R	II	LAMA2	TSS1500	opensea	TSS1500-opensea		NA	TRUE				0.219285	0.55003
cg13974761	1	152670598	R	II	LCE2A	TSS1500	opensea	TSS1500-opensea		NA	NA				0.380064	0.709187
cg22616525	1	152669985	R	II	LCE2A	TSS1500	opensea	TSS1500-opensea		NA	NA				0.371421	0.768456
cg20823091	1	152680639	F	II	LCE4A	TSS1500	opensea	TSS1500-opensea		NA	NA				0.554914	0.91771
cg21846488	1	152680843	R	II	LCE4A	TSS1500	opensea	TSS1500-opensea		NA	NA				0.469559	0.775255
cg16265542	1	152814831	F	II	LCE6A	TSS1500	opensea	TSS1500-opensea		NA	NA		rs6673420		0.390796	0.704894
cg26531371	1	152815068	R	II	LCE6A	TSS1500	opensea	TSS1500-opensea		NA	NA				0.588298	0.894495
cg17907200	1	4471021	F	II	LOC284661	TSS1500	opensea	TSS1500-opensea		NA	NA				0.475771	0.816271
cg12254415	3	116428101	F	II	LOC285194	TSS1500	opensea	TSS1500-opensea		NA	NA		rs79756986	rs1401065	0.583047	0.925052
cg13518488	4	178648611	R	II	LOC285501	TSS1500	opensea	TSS1500-opensea		NA	NA		rs6829311		0.551629	0.894229
cg00937286	8	136245114	F	II	LOC286094	TSS1500	opensea	TSS1500-opensea		NA	NA				0.451421	0.904887
cg08596532	5	5033993	R	II	LOC340094	TSS1500	opensea	TSS1500-opensea		NA	NA				0.393363	0.724192
cg01184591	7	57249065	R	II	LOC642006	TSS1500	shore	TSS1500-shore	chr7:57247588-57247927	NA	NA			rs79751882	0.248608	0.68713
cg07570113	16	59790180	R	II	LOC644649	TSS1500	shore	TSS1500-shore	chr16:59788792-59789072	NA	NA				0.373789	0.771431
cg23481862	11	89655871	F	II	LOC729384	TSS1500	opensea	TSS1500-opensea		NA	NA				0.585091	0.928599
cg19717640	10	85985779	F	II	LRIT2	TSS1500	opensea	TSS1500-opensea		NA	NA				0.478709	0.799224
cg15057359	2	77750866	F	II	LRRTM4	TSS1500	opensea	TSS1500-opensea		NA	NA				0.516712	0.905112
cg02810692	3	54962954	R	II	LRTM1	TSS1500	opensea	TSS1500-opensea		NA	NA				0.450973	0.765383
cg16418228	3	54963186	R	II	LRTM1	TSS1500	opensea	TSS1500-opensea		NA	NA				0.536489	0.892855
cg10555383	8	143859990	R	I	LYNX1	TSS1500	shore	TSS1500-shore	chr8:143858279-143859411	NA	NA				0.865726	0.563553
cg21374754	3	42452862	F	II	LYZL4	TSS1500	opensea	TSS1500-opensea		NA	NA				0.469998	0.79204
cg24488391	1	170113838	F	II	METTL11B	TSS1500	opensea	TSS1500-opensea		NA	NA				0.544421	0.846523
cg25199591	6	98471368	F	II	MIR2113	TSS1500	opensea	TSS1500-opensea		NA	NA				0.389231	0.782106
[truncated: 185 more rows]

## Sheet: Gene Ontology
Gene Ontology analysis of 622 genes annotated to the DMPs
source	term_name	adjusted_p_value	term_id	negative_log10_of_adjusted_p_value	term_size	query_size	intersection_size	effective_domain_size	intersections
GO:MF	transmembrane signaling receptor activity	2.99936e-30	GO:0004888	29.523	1216	543	109	22233	ADRA1A,ADRA1B,DCC,DNER,DRD2,EDNRA,EGFR,EPHA10,EPHA6,GABRA5,GABRA6,GABRB2,GABRB3,GABRG3,GFRAL,GPR139,GPR158,GPR26,GPR39,GRIA1,GRID1,GRID2,GRIK2,GRIK3,GRIN2B,GRM3,GRIN2A,GRM8,LHCGR,LIFR,MTNR1B,NMUR2,NPFFR2,NPSR1,NPY2R,NRXN3,NTRK3,NTRK2,OR10A2,OR10A4,OR10A6,OR10AG1,OR10G4,OR10H5,OR10W1,OR1F1,OR1G1,OR1J4,OR2AT4,OR2W1,OR2Z1,OR4A15,OR4A16,OR4B1,OR4C12,OR4C15,OR4C16,OR4C3,OR4C6,OR4F6,OR4K1,OR4K17,OR4K5,…
GO:MF	olfactory receptor activity	1.55786e-28	GO:0004984	27.8075	367	543	59	22233	OR10A2,OR10A4,OR10A6,OR10AG1,OR10G4,OR10H5,OR10W1,OR1F1,OR1G1,OR1J4,OR2AT4,OR2W1,OR2Z1,OR4A15,OR4A16,OR4B1,OR4C12,OR4C15,OR4C16,OR4C3,OR4C6,OR4F6,OR4K1,OR4K17,OR4K5,OR4S1,OR4X1,OR4X2,OR51A2,OR51A7,OR51F2,OR51G1,OR51I1,OR52B2,OR56A5,OR5AR1,OR5AS1,OR5B12,OR5D14,OR5D13,OR5D16,OR5D18,OR5I1,OR5L1,OR5T1,OR5L2,OR5M10,OR5W2,OR6B3,OR6C4,OR6C74,OR6T1,OR7D4,OR8J3,OR8K3,OR9G4,OR9I1,OR9Q1,OR9Q2
GO:MF	signaling receptor activity	1.00254e-26	GO:0038023	25.9989	1424	543	112	22233	ADRA1A,ADRA1B,DCC,DMBT1,DNER,DRD2,EDNRA,EGFR,EPHA10,EPHA6,GABRA5,GABRA6,GABRB2,GABRB3,GABRG3,GFRAL,GPR139,GPR158,GPR26,GPR39,GRIA1,GRID1,GRID2,GRIK2,GRIK3,GRIN2B,GRM3,GRIN2A,GRM8,HNF4G,LHCGR,LIFR,MTNR1B,NMUR2,NPFFR2,NPSR1,NPY2R,NRXN3,NTRK3,NTRK2,OR10A2,OR10A4,OR10A6,OR10AG1,OR10G4,OR10H5,OR10W1,OR1F1,OR1G1,OR1J4,OR2AT4,OR2W1,OR2Z1,OR4A15,OR4A16,OR4B1,OR4C12,OR4C15,OR4C16,OR4C3,OR4C6,OR4F6,OR4K1,O…
GO:MF	molecular transducer activity	1.00254e-26	GO:0060089	25.9989	1424	543	112	22233	ADRA1A,ADRA1B,DCC,DMBT1,DNER,DRD2,EDNRA,EGFR,EPHA10,EPHA6,GABRA5,GABRA6,GABRB2,GABRB3,GABRG3,GFRAL,GPR139,GPR158,GPR26,GPR39,GRIA1,GRID1,GRID2,GRIK2,GRIK3,GRIN2B,GRM3,GRIN2A,GRM8,HNF4G,LHCGR,LIFR,MTNR1B,NMUR2,NPFFR2,NPSR1,NPY2R,NRXN3,NTRK3,NTRK2,OR10A2,OR10A4,OR10A6,OR10AG1,OR10G4,OR10H5,OR10W1,OR1F1,OR1G1,OR1J4,OR2AT4,OR2W1,OR2Z1,OR4A15,OR4A16,OR4B1,OR4C12,OR4C15,OR4C16,OR4C3,OR4C6,OR4F6,OR4K1,O…
GO:MF	G protein-coupled receptor activity	2.46265e-25	GO:0004930	24.6086	794	543	80	22233	ADRA1A,ADRA1B,DRD2,EDNRA,GPR139,GPR158,GPR26,GPR39,GRIK3,GRM3,GRM8,LHCGR,MTNR1B,NMUR2,NPFFR2,NPSR1,NPY2R,OR10A2,OR10A4,OR10A6,OR10AG1,OR10G4,OR10H5,OR10W1,OR1F1,OR1G1,OR1J4,OR2AT4,OR2W1,OR2Z1,OR4A15,OR4A16,OR4B1,OR4C12,OR4C15,OR4C16,OR4C3,OR4C6,OR4F6,OR4K1,OR4K17,OR4K5,OR4S1,OR4X1,OR4X2,OR51A2,OR51A7,OR51F2,OR51G1,OR51I1,OR52B2,OR56A5,OR5AR1,OR5AS1,OR5B12,OR5D14,OR5D13,OR5D16,OR5D18,OR5I1,OR5L1,O…
GO:MF	monoatomic ion channel activity	1.15251e-12	GO:0005216	11.9384	418	543	42	22233	ANO3,ANO4,CACNA1A,CACNA1E,CACNA1H,CACNA2D1,CACNA2D3,CATSPER1,CLDN17,GABRA5,GABRA6,GABRB2,GABRB3,GABRG3,GRIA1,GRID1,GRID2,GRIK2,GRIK3,GRIN2B,GRIN2A,HCN1,KCNA4,KCNAB1,KCNB2,KCNH5,KCNH7,KCNIP4,KCNK1,KCNK2,KCNMB2,KCNN2,KCNU1,LRRC55,NALCN,NMUR2,OCA2,PKD2L2,RYR2,TRPC6,TRPC7,UNC80
GO:MF	passive transmembrane transporter activity	4.7749e-12	GO:0022803	11.321	477	543	44	22233	ANO3,ANO4,CACNA1A,CACNA1E,CACNA1H,CACNA2D1,CACNA2D3,CATSPER1,CLDN17,GABRA5,GABRA6,GABRB2,GABRB3,GABRG3,GRIA1,GRID1,GRID2,GRIK2,GRIK3,GRIN2B,GRIN2A,HCN1,KCNA4,KCNAB1,KCNB2,KCNH5,KCNH7,KCNIP4,KCNK1,KCNK2,KCNMB2,KCNN2,KCNU1,LRRC55,NALCN,NMUR2,OCA2,PKD2L2,RYR2,SLC12A5,SLC5A8,TRPC6,TRPC7,UNC80
GO:MF	channel activity	1.50126e-11	GO:0015267	10.8235	476	543	43	22233	ANO3,ANO4,CACNA1A,CACNA1E,CACNA1H,CACNA2D1,CACNA2D3,CATSPER1,CLDN17,GABRA5,GABRA6,GABRB2,GABRB3,GABRG3,GRIA1,GRID1,GRID2,GRIK2,GRIK3,GRIN2B,GRIN2A,HCN1,KCNA4,KCNAB1,KCNB2,KCNH5,KCNH7,KCNIP4,KCNK1,KCNK2,KCNMB2,KCNN2,KCNU1,LRRC55,NALCN,NMUR2,OCA2,PKD2L2,RYR2,SLC12A5,TRPC6,TRPC7,UNC80
GO:MF	odorant binding	1.50126e-11	GO:0005549	10.8235	96	543	20	22233	OR10W1,OR5AR1,OR5AS1,OR5B12,OR5D14,OR5D13,OR5D16,OR5D18,OR5I1,OR5L1,OR5T1,OR5L2,OR5M10,OR5W2,OR6B3,OR8J3,OR8K3,OR9I1,OR9Q1,OR9Q2
GO:MF	monoatomic ion gated channel activity	2.69598e-10	GO:0022839	9.56928	320	543	33	22233	CACNA1A,CACNA1E,CACNA1H,CACNA2D1,CACNA2D3,CATSPER1,GABRA5,GABRA6,GABRB2,GABRB3,GABRG3,GRIA1,GRID1,GRID2,GRIK2,GRIK3,GRIN2B,GRIN2A,HCN1,KCNA4,KCNAB1,KCNB2,KCNH5,KCNH7,KCNIP4,KCNK1,KCNK2,KCNMB2,KCNN2,KCNU1,LRRC55,NALCN,RYR2
GO:MF	gated channel activity	2.69598e-10	GO:0022836	9.56928	321	543	33	22233	CACNA1A,CACNA1E,CACNA1H,CACNA2D1,CACNA2D3,CATSPER1,GABRA5,GABRA6,GABRB2,GABRB3,GABRG3,GRIA1,GRID1,GRID2,GRIK2,GRIK3,GRIN2B,GRIN2A,HCN1,KCNA4,KCNAB1,KCNB2,KCNH5,KCNH7,KCNIP4,KCNK1,KCNK2,KCNMB2,KCNN2,KCNU1,LRRC55,NALCN,RYR2
GO:MF	monoatomic ion transmembrane transporter activity	1.82466e-09	GO:0015075	8.73882	692	543	49	22233	ANO3,ANO4,CACNA1A,CACNA1E,CACNA1H,CACNA2D1,CACNA2D3,CATSPER1,CLDN17,GABRA5,GABRA6,GABRB2,GABRB3,GABRG3,GRIA1,GRID1,GRID2,GRIK2,GRIK3,GRIN2B,GRIN2A,HCN1,KCNA4,KCNAB1,KCNB2,KCNH5,KCNH7,KCNIP4,KCNK1,KCNK2,KCNMB2,KCNN2,KCNU1,LRRC55,NALCN,NMUR2,OCA2,PKD2L2,RYR2,SLC12A5,SLC5A1,SLC45A2,SLC5A12,SLC5A8,SLC9A4,TRPC6,TRPC7,TUSC3,UNC80
GO:MF	inorganic molecular entity transmembrane transporter activity	3.2568e-09	GO:0015318	8.48721	658	543	47	22233	ANO3,ANO4,CACNA1A,CACNA1E,CACNA1H,CACNA2D1,CACNA2D3,CATSPER1,CLDN17,GABRA5,GABRA6,GABRB2,GABRB3,GABRG3,GRIA1,GRIK2,GRIK3,GRIN2B,GRIN2A,HCN1,KCNA4,KCNAB1,KCNB2,KCNH5,KCNH7,KCNIP4,KCNK1,KCNK2,KCNMB2,KCNN2,KCNU1,LRRC55,NALCN,NMUR2,OCA2,PKD2L2,RYR2,SLC12A5,SLC22A6,SLC5A1,SLC45A2,SLC5A12,SLC5A8,SLC9A4,TRPC6,TRPC7,TUSC3
GO:MF	salt transmembrane transporter activity	4.17295e-09	GO:1901702	8.37956	572	543	43	22233	ANO3,ANO4,CACNA1A,CACNA1E,CACNA1H,CACNA2D1,CACNA2D3,CATSPER1,CLDN17,GABRA5,GABRA6,GABRB2,GABRB3,GABRG3,GRIK2,GRIK3,GRIN2B,GRIN2A,HCN1,KCNA4,KCNAB1,KCNB2,KCNH5,KCNH7,KCNIP4,KCNK1,KCNK2,KCNMB2,KCNN2,KCNU1,LRRC55,NALCN,NMUR2,OCA2,PKD2L2,RYR2,SLC12A5,SLC5A1,SLC5A12,SLC5A8,SLC9A4,TRPC6,TRPC7
GO:MF	molecular_function	6.19662e-09	GO:0003674	8.20785	17115	543	476	22233	A1CF,ADAM12,ADAMTS17,ADAMTS20,ADAMTSL1,ACSS3,ADAM2,ADAM29,ADAMTS16,ADAMTS9,ADARB2,ADCY2,ADRA1A,ADRA1B,AGBL1,AGBL4,ANK2,ANKRD30A,ANKRD34C,ANKS1B,ANO3,ANO4,AP3B2,APOB,ASB18,ASTN1,ASTN2,B3GALT5,BBOX1,BMP5,BMP7,BMPER,C10ORF90,C1ORF94,C1QTNF1,C6ORF142,C6,C7,CA10,CACNA1A,CACNA1E,CACNA1H,CACNA2D1,CACNA2D3,CAPN5,CADPS,CADPS2,CASZ1,CATSPER1,CBLN4,CDH11,CDH13,CDH18,CDH8,CEACAM5,CHST9,CLDN17,CLDN8,CLVS1,CNO…
GO:MF	monoatomic cation channel activity	3.59961e-08	GO:0005261	7.44374	310	543	29	22233	CACNA1A,CACNA1E,CACNA1H,CACNA2D1,CACNA2D3,CATSPER1,GRIK2,GRIK3,GRIN2B,GRIN2A,HCN1,KCNA4,KCNAB1,KCNB2,KCNH5,KCNH7,KCNIP4,KCNK1,KCNK2,KCNMB2,KCNN2,KCNU1,LRRC55,NALCN,PKD2L2,RYR2,TRPC6,TRPC7,UNC80
GO:MF	metal ion transmembrane transporter activity	1.39573e-07	GO:0046873	6.8552	436	543	34	22233	CACNA1A,CACNA1E,CACNA1H,CACNA2D1,CACNA2D3,CATSPER1,GRIK2,GRIK3,GRIN2B,GRIN2A,HCN1,KCNA4,KCNAB1,KCNB2,KCNH5,KCNH7,KCNIP4,KCNK1,KCNK2,KCNMB2,KCNN2,KCNU1,LRRC55,NALCN,PKD2L2,RYR2,SLC12A5,SLC5A1,SLC5A12,SLC5A8,SLC9A4,TRPC6,TRPC7,TUSC3
GO:MF	glutamate receptor activity	3.93667e-07	GO:0008066	6.40487	27	543	9	22233	GRIA1,GRID1,GRID2,GRIK2,GRIK3,GRIN2B,GRM3,GRIN2A,GRM8
GO:MF	voltage-gated channel activity	7.04907e-07	GO:0022832	6.15187	199	543	21	22233	CACNA1A,CACNA1E,CACNA1H,CACNA2D1,CACNA2D3,CATSPER1,GRIN2B,GRIN2A,HCN1,KCNA4,KCNAB1,KCNB2,KCNH5,KCNH7,KCNIP4,KCNK1,KCNK2,KCNN2,KCNU1,LRRC55,NALCN
GO:MF	transmitter-gated channel activity	7.04907e-07	GO:0022835	6.15187	60	543	12	22233	GABRA5,GABRA6,GABRB2,GABRB3,GABRG3,GRIA1,GRID1,GRID2,GRIK2,GRIK3,GRIN2B,GRIN2A
GO:MF	transmitter-gated monoatomic ion channel activity involved in regulation of postsynaptic membrane potential	7.04907e-07	GO:1904315	6.15187	49	543	11	22233	GABRA5,GABRA6,GABRB2,GABRG3,GRIA1,GRID1,GRID2,GRIK2,GRIK3,GRIN2B,GRIN2A
GO:MF	transmitter-gated monoatomic ion channel activity	7.04907e-07	GO:0022824	6.15187	60	543	12	22233	GABRA5,GABRA6,GABRB2,GABRB3,GABRG3,GRIA1,GRID1,GRID2,GRIK2,GRIK3,GRIN2B,GRIN2A
GO:MF	voltage-gated monoatomic ion channel activity	7.04907e-07	GO:0005244	6.15187	199	543	21	22233	CACNA1A,CACNA1E,CACNA1H,CACNA2D1,CACNA2D3,CATSPER1,GRIN2B,GRIN2A,HCN1,KCNA4,KCNAB1,KCNB2,KCNH5,KCNH7,KCNIP4,KCNK1,KCNK2,KCNN2,KCNU1,LRRC55,NALCN
GO:MF	neurotransmitter receptor activity involved in regulation of postsynaptic membrane potential	1.05654e-06	GO:0099529	5.97612	51	543	11	22233	GABRA5,GABRA6,GABRB2,GABRG3,GRIA1,GRID1,GRID2,GRIK2,GRIK3,GRIN2B,GRIN2A
GO:MF	postsynaptic neurotransmitter receptor activity	1.82262e-06	GO:0098960	5.7393	66	543	12	22233	DRD2,GABRA5,GABRA6,GABRB2,GABRG3,GRIA1,GRID1,GRID2,GRIK2,GRIK3,GRIN2B,GRIN2A
GO:MF	inorganic cation transmembrane transporter activity	1.82262e-06	GO:0022890	5.7393	540	543	36	22233	CACNA1A,CACNA1E,CACNA1H,CACNA2D1,CACNA2D3,CATSPER1,GRIA1,GRIK2,GRIK3,GRIN2B,GRIN2A,HCN1,KCNA4,KCNAB1,KCNB2,KCNH5,KCNH7,KCNIP4,KCNK1,KCNK2,KCNMB2,KCNN2,KCNU1,LRRC55,NALCN,PKD2L2,RYR2,SLC12A5,SLC5A1,SLC45A2,SLC5A12,SLC5A8,SLC9A4,TRPC6,TRPC7,TUSC3
GO:MF	transmembrane transporter activity	1.8989e-06	GO:0022857	5.7215	1068	543	56	22233	ANO3,ANO4,CACNA1A,CACNA1E,CACNA1H,CACNA2D1,CACNA2D3,CATSPER1,CLDN17,GABRA5,GABRA6,GABRB2,GABRB3,GABRG3,GRIA1,GRID1,GRID2,GRIK2,GRIK3,GRIN2B,GRIN2A,HCN1,KCNA4,KCNAB1,KCNB2,KCNH5,KCNH7,KCNIP4,KCNK1,KCNK2,KCNMB2,KCNN2,KCNU1,LRRC55,NALCN,NMUR2,OCA2,PKD2L2,RYR2,SLC12A5,SLC22A6,SLC25A21,SLC35F4,SLC5A1,SLC45A2,SLC5A12,SLC5A8,SLC7A13,SLC7A14,SLC9A4,SLCO1B1,SLCO2B1,TRPC6,TRPC7,TUSC3,UNC80
GO:MF	ligand-gated monoatomic ion channel activity	3.05211e-06	GO:0015276	5.5154	146	543	17	22233	GABRA5,GABRA6,GABRB2,GABRB3,GABRG3,GRIA1,GRID1,GRID2,GRIK2,GRIK3,GRIN2B,GRIN2A,HCN1,KCNH7,KCNK1,KCNN2,RYR2
GO:MF	ligand-gated channel activity	3.2581e-06	GO:0022834	5.48704	147	543	17	22233	GABRA5,GABRA6,GABRB2,GABRB3,GABRG3,GRIA1,GRID1,GRID2,GRIK2,GRIK3,GRIN2B,GRIN2A,HCN1,KCNH7,KCNK1,KCNN2,RYR2
GO:MF	ionotropic glutamate receptor activity	5.01865e-06	GO:0004970	5.29941	19	543	7	22233	GRIA1,GRID1,GRID2,GRIK2,GRIK3,GRIN2B,GRIN2A
GO:MF	extracellular ligand-gated monoatomic ion channel activity	5.51011e-06	GO:0005230	5.25884	74	543	12	22233	GABRA5,GABRA6,GABRB2,GABRB3,GABRG3,GRIA1,GRID1,GRID2,GRIK2,GRIK3,GRIN2B,GRIN2A
GO:MF	monoatomic cation transmembrane transporter activity	6.35277e-06	GO:0008324	5.19704	573	543	36	22233	CACNA1A,CACNA1E,CACNA1H,CACNA2D1,CACNA2D3,CATSPER1,GRIK2,GRIK3,GRIN2B,GRIN2A,HCN1,KCNA4,KCNAB1,KCNB2,KCNH5,KCNH7,KCNIP4,KCNK1,KCNK2,KCNMB2,KCNN2,KCNU1,LRRC55,NALCN,PKD2L2,RYR2,SLC12A5,SLC5A1,SLC45A2,SLC5A12,SLC5A8,SLC9A4,TRPC6,TRPC7,TUSC3,UNC80
GO:MF	transporter activity	6.63795e-06	GO:0005215	5.17797	1174	543	58	22233	ANO3,ANO4,APOB,CACNA1A,CACNA1E,CACNA1H,CACNA2D1,CACNA2D3,CATSPER1,CLDN17,GABRA5,GABRA6,GABRB2,GABRB3,GABRG3,GRIA1,GRID1,GRID2,GRIK2,GRIK3,GRIN2B,GRIN2A,HCN1,KCNA4,KCNAB1,KCNB2,KCNH5,KCNH7,KCNIP4,KCNK1,KCNK2,KCNMB2,KCNN2,KCNU1,LRRC55,NALCN,NMUR2,OCA2,PKD2L2,RYR2,SLC12A5,SLC22A6,SLC25A21,SLC35F4,SLC5A1,SLC45A2,SLC5A12,SLC5A8,SLC7A13,SLC7A14,SLC9A4,SLCO1B1,SLCO2B1,TMEM49,TRPC6,TRPC7,TUSC3,UNC80
GO:MF	potassium channel activity	6.86319e-06	GO:0005267	5.16347	122	543	15	22233	GRIK2,GRIK3,HCN1,KCNA4,KCNAB1,KCNB2,KCNH5,KCNH7,KCNIP4,KCNK1,KCNK2,KCNMB2,KCNN2,KCNU1,LRRC55
GO:MF	potassium ion transmembrane transporter activity	7.03295e-06	GO:0015079	5.15286	157	543	17	22233	GRIK2,GRIK3,HCN1,KCNA4,KCNAB1,KCNB2,KCNH5,KCNH7,KCNIP4,KCNK1,KCNK2,KCNMB2,KCNN2,KCNU1,LRRC55,SLC12A5,SLC9A4
GO:MF	voltage-gated monoatomic cation channel activity	1.17301e-05	GO:0022843	4.9307	145	543	16	22233	CACNA1A,CACNA1E,CACNA1H,CACNA2D1,CACNA2D3,CATSPER1,HCN1,KCNA4,KCNAB1,KCNB2,KCNH5,KCNH7,KCNK1,KCNK2,KCNN2,LRRC55
GO:MF	neurotransmitter receptor activity	1.8112e-05	GO:0030594	4.74203	99	543	13	22233	DRD2,GABRA5,GABRA6,GABRB2,GABRB3,GABRG3,GRIA1,GRID1,GRID2,GRIK2,GRIK3,GRIN2B,GRIN2A
GO:MF	heparin binding	6.76106e-05	GO:0008201	4.16999	166	543	16	22233	APOB,BMP7,ELSPBP1,FGF12,FGF14,GREM2,IMPG1,LPA,LRTM1,NELL1,POSTN,SFRP1,SLIT2,SLIT3,SMOC2,SOST
GO:MF	glycosaminoglycan binding	7.23207e-05	GO:0005539	4.14074	228	543	19	22233	APOB,BMP7,EGFLAM,ELSPBP1,FGF12,FGF14,GREM2,IMPG1,ITIH1,LPA,LRTM1,NELL1,POSTN,SEMA5A,SFRP1,SLIT2,SLIT3,SMOC2,SOST
GO:MF	peptidase inhibitor activity	7.50747e-05	GO:0030414	4.12451	168	543	16	22233	CSN2,CST9L,ITIH1,LPA,PI15,SERPINA11,SERPINA3,SERPINA4,SERPINA9,SERPINB7,SPINK5,SPINLW1,SPINT3,SPOCK1,SPP2,WFDC10B
GO:MF	calcium ion binding	0.000150954	GO:0005509	3.82116	692	543	37	22233	ASTN2,CACNA1E,CDH11,CDH13,CDH18,CDH8,CSN2,DGKB,DNER,DSG1,EGFLAM,FAT3,ITIH1,KCNIP4,MASP1,MMP12,NECAB1,NECAB2,NELL1,PCDH18,PCDHA2,PCDHA6,PCDHA7,PCDHB13,PCDHB2,PCDHB4,PCDHB6,PCP4,PKD2L2,PLA2G4C,RYR2,SLIT2,SLIT3,SMOC2,SPOCK1,SYT1,VSNL1
GO:MF	GABA-gated chloride ion channel activity	0.000171806	GO:0022851	3.76496	13	543	5	22233	GABRA5,GABRA6,GABRB2,GABRB3,GABRG3
GO:MF	ion channel regulator activity	0.000359746	GO:0099106	3.444	131	543	13	22233	DPP10,DPP6,DRD2,FGF12,GRM3,KCNAB1,KCNIP4,KCNK2,KCNMB2,LRRC55,NOS1,NPY2R,NRXN3
GO:MF	ligand-gated monoatomic ion channel activity involved in regulation of presynaptic membrane potential	0.00036745	GO:0099507	3.4348	15	543	5	22233	GABRA5,GRIA1,GRIK2,GRIK3,GRIN2B
GO:MF	chloride channel activity	0.000377417	GO:0005254	3.42318	79	543	10	22233	ANO3,ANO4,CLDN17,GABRA5,GABRA6,GABRB2,GABRB3,GABRG3,NMUR2,OCA2
GO:MF	potassium channel regulator activity	0.000377417	GO:0015459	3.42318	49	543	8	22233	DPP10,DPP6,DRD2,KCNAB1,KCNIP4,KCNK2,KCNMB2,LRRC55
GO:MF	sulfur compound binding	0.00039042	GO:1901681	3.40847	260	543	19	22233	APOB,BMP7,ELSPBP1,FGF12,FGF14,GREM2,HPSE2,IMPG1,LPA,LRTM1,NELL1,POSTN,RYR2,SEMA5A,SFRP1,SLIT2,SLIT3,SMOC2,SOST
GO:MF	peptidase regulator activity	0.000422207	GO:0061134	3.37447	217	543	17	22233	CSN2,CST9L,ITIH1,LPA,PI15,PINK1,SERPINA11,SERPINA3,SERPINA4,SERPINA9,SERPINB7,SPINK5,SPINLW1,SPINT3,SPOCK1,SPP2,WFDC10B
GO:MF	transmembrane transporter binding	0.000435316	GO:0044325	3.3612	135	543	13	22233	ANK2,DPP10,FGF12,KCNAB1,KCNH5,LRRC55,NOS1,PDE4B,RIMS1,RIMS2,RYR2,TJP1,TRDN
GO:MF	channel regulator activity	0.000580954	GO:0016247	3.23586	139	543	13	22233	DPP10,DPP6,DRD2,FGF12,GRM3,KCNAB1,KCNIP4,KCNK2,KCNMB2,LRRC55,NOS1,NPY2R,NRXN3
GO:MF	endopeptidase inhibitor activity	0.00065159	GO:0004866	3.18603	161	543	14	22233	CSN2,CST9L,ITIH1,LPA,SERPINA11,SERPINA3,SERPINA4,SERPINA9,SERPINB7,SPINK5,SPINLW1,SPINT3,SPOCK1,SPP2
GO:MF	calcium channel activity	0.000729503	GO:0005262	3.13697	123	543	12	22233	CACNA1A,CACNA1E,CACNA1H,CACNA2D1,CACNA2D3,CATSPER1,GRIN2B,GRIN2A,PKD2L2,RYR2,TRPC6,TRPC7
GO:MF	ligand-gated monoatomic anion channel activity	0.00106683	GO:0099095	2.9719	19	543	5	22233	GABRA5,GABRA6,GABRB2,GABRB3,GABRG3
GO:MF	voltage-gated potassium channel activity	0.00106683	GO:0005249	2.9719	91	543	10	22233	HCN1,KCNA4,KCNAB1,KCNB2,KCNH5,KCNH7,KCNK1,KCNK2,KCNN2,LRRC55
GO:MF	GABA-A receptor activity	0.00106683	GO:0004890	2.9719	19	543	5	22233	GABRA5,GABRA6,GABRB2,GABRB3,GABRG3
GO:MF	monoatomic anion channel activity	0.00115028	GO:0005253	2.93919	92	543	10	22233	ANO3,ANO4,CLDN17,GABRA5,GABRA6,GABRB2,GABRB3,GABRG3,NMUR2,OCA2
GO:MF	chloride transmembrane transporter activity	0.00136636	GO:0015108	2.86443	113	543	11	22233	ANO3,ANO4,CLDN17,GABRA5,GABRA6,GABRB2,GABRB3,GABRG3,NMUR2,OCA2,SLC12A5
GO:MF	peptidase activity	0.00136636	GO:0008233	2.86443	579	543	30	22233	ADAM12,ADAMTS17,ADAMTS20,ADAM2,ADAM29,ADAMTS16,ADAMTS9,AGBL1,AGBL4,CAPN5,CPO,CPZ,DPP10,DPP6,KLK1,KLK15,KLK2,KLK3,LPA,MASP1,MMP12,OVCH1,OVCH2,PAPPA2,PCSK2,RELN,SFRP1,TINAG,TRHDE,USP29
GO:MF	endopeptidase regulator activity	0.00147894	GO:0061135	2.83005	176	543	14	22233	CSN2,CST9L,ITIH1,LPA,SERPINA11,SERPINA3,SERPINA4,SERPINA9,SERPINB7,SPINK5,SPINLW1,SPINT3,SPOCK1,SPP2
GO:MF	neuropeptide receptor activity	0.00150566	GO:0008188	2.82227	46	543	7	22233	GPR139,NMUR2,NPFFR2,NPSR1,NPY2R,SORCS3,TACR3
GO:MF	metallopeptidase activity	0.00161284	GO:0008237	2.79241	178	543	14	22233	ADAM12,ADAMTS17,ADAMTS20,ADAM2,ADAM29,ADAMTS16,ADAMTS9,AGBL1,AGBL4,CPO,CPZ,MMP12,PAPPA2,TRHDE
GO:MF	serine-type endopeptidase inhibitor activity	0.00162561	GO:0004867	2.78898	97	543	10	22233	ITIH1,SERPINA11,SERPINA3,SERPINA4,SERPINA9,SERPINB7,SPINK5,SPINLW1,SPINT3,SPOCK1
GO:MF	GABA receptor activity	0.00195339	GO:0016917	2.70921	22	543	5	22233	GABRA5,GABRA6,GABRB2,GABRB3,GABRG3
GO:MF	calcium ion transmembrane transporter activity	0.00220997	GO:0015085	2.65561	141	543	12	22233	CACNA1A,CACNA1E,CACNA1H,CACNA2D1,CACNA2D3,CATSPER1,GRIN2B,GRIN2A,PKD2L2,RYR2,TRPC6,TRPC7
GO:MF	inorganic anion transmembrane transporter activity	0.0028265	GO:0015103	2.54875	145	543	12	22233	ANO3,ANO4,CLDN17,GABRA5,GABRA6,GABRB2,GABRB3,GABRG3,NMUR2,OCA2,SLC12A5,SLC22A6
GO:MF	netrin receptor activity	0.00321218	GO:0005042	2.4932	6	543	3	22233	TJP1,UNC5A,UNC5D
GO:MF	endopeptidase activity	0.00446328	GO:0004175	2.35035	401	543	22	22233	ADAM12,ADAMTS17,ADAMTS20,ADAM2,ADAM29,ADAMTS16,ADAMTS9,CAPN5,KLK1,KLK15,KLK2,KLK3,LPA,MASP1,MMP12,OVCH1,OVCH2,PAPPA2,PCSK2,SFRP1,TINAG,USP29
GO:MF	monoatomic anion transmembrane transporter activity	0.00488849	GO:0008509	2.31083	133	543	11	22233	ANO3,ANO4,CLDN17,GABRA5,GABRA6,GABRB2,GABRB3,GABRG3,NMUR2,OCA2,SLC12A5
GO:MF	glutamate receptor binding	0.00742224	GO:0035254	2.12946	44	543	6	22233	DRD2,GRIA1,NECAB2,NETO1,SHANK2,SHISA6
GO:MF	Roundabout binding	0.00817526	GO:0048495	2.0875	8	543	3	22233	LRTM1,SLIT2,SLIT3
GO:MF	serine-type peptidase activity	0.00863053	GO:0008236	2.06396	189	543	13	22233	DPP10,DPP6,KLK1,KLK15,KLK2,KLK3,LPA,MASP1,MMP12,OVCH1,OVCH2,PCSK2,RELN
GO:MF	serine hydrolase activity	0.0103264	GO:0017171	1.98605	193	543	13	22233	DPP10,DPP6,KLK1,KLK15,KLK2,KLK3,LPA,MASP1,MMP12,OVCH1,OVCH2,PCSK2,RELN
GO:MF	intracellular chloride channel activity	0.0106405	GO:0061778	1.97304	19	543	4	22233	ANO3,ANO4,NMUR2,OCA2
GO:MF	metalloendopeptidase activity	0.0106405	GO:0004222	1.97304	104	543	9	22233	ADAM12,ADAMTS17,ADAMTS20,ADAM2,ADAM29,ADAMTS16,ADAMTS9,MMP12,PAPPA2
GO:MF	G protein-coupled glutamate receptor activity	0.0109462	GO:0098988	1.96074	9	543	3	22233	GRIK3,GRM3,GRM8
GO:MF	G protein-coupled peptide receptor activity	0.0109462	GO:0008528	1.96074	105	543	9	22233	EDNRA,GPR139,LHCGR,NMUR2,NPFFR2,NPSR1,NPY2R,SORCS3,TACR3
GO:MF	adenylate cyclase inhibiting G protein-coupled glutamate receptor activity	0.0109462	GO:0001640	1.96074	9	543	3	22233	GRIK3,GRM3,GRM8
GO:MF	ligand-gated monoatomic cation channel activity	0.0140714	GO:0099094	1.85166	109	543	9	22233	GRIK2,GRIK3,GRIN2B,GRIN2A,HCN1,KCNH7,KCNK1,KCNN2,RYR2
GO:MF	calmodulin binding	0.0142371	GO:0005516	1.84658	202	543	13	22233	KCNH5,KCNN2,MAP2,MYH13,MYH14,MYH4,NOS1,PCP4,RGS4,RIT2,RYR2,SYT1,TJP1
GO:MF	voltage-gated calcium channel activity	0.015283	GO:0005245	1.81579	52	543	6	22233	CACNA1A,CACNA1E,CACNA1H,CACNA2D1,CACNA2D3,CATSPER1
GO:MF	peptide receptor activity	0.015283	GO:0001653	1.81579	111	543	9	22233	EDNRA,GPR139,LHCGR,NMUR2,NPFFR2,NPSR1,NPY2R,SORCS3,TACR3
GO:MF	sulfotransferase activity	0.015283	GO:0008146	1.81579	52	543	6	22233	CHST9,GAL3ST1,HS3ST4,HS6ST3,WSCD1,WSCD2
GO:MF	alpha1-adrenergic receptor activity	0.016366	GO:0004937	1.78606	3	543	2	22233	ADRA1A,ADRA1B
GO:MF	benzodiazepine receptor activity	0.0190036	GO:0008503	1.72116	11	543	3	22233	GABRA5,GABRA6,GABRG3
GO:MF	ionotropic glutamate receptor binding	0.019589	GO:0035255	1.70799	23	543	4	22233	DRD2,NETO1,SHANK2,SHISA6
GO:MF	prostaglandin transmembrane transporter activity	0.0243024	GO:0015132	1.61435	12	543	3	22233	SLC22A6,SLCO1B1,SLCO2B1
GO:MF	icosanoid transmembrane transporter activity	0.0306673	GO:0071714	1.51332	13	543	3	22233	SLC22A6,SLCO1B1,SLCO2B1
GO:MF	monooxygenase activity	0.0311358	GO:0004497	1.50674	102	543	8	22233	CYP2B6,CYP2C18,CYP4B1,FMO2,FMO3,NLRP11,NOS1,TYR
GO:MF	sodium channel activity	0.0331742	GO:0005272	1.4792	43	543	5	22233	GRIK2,GRIK3,HCN1,KCNK1,NALCN
GO:MF	inhibitory extracellular ligand-gated monoatomic ion channel activity	0.0370511	GO:0005237	1.4312	14	543	3	22233	GABRA5,GABRA6,GABRG3
GO:MF	metallocarboxypeptidase activity	0.0437274	GO:0004181	1.35925	29	543	4	22233	AGBL1,AGBL4,CPO,CPZ
GO:MF	sodium-independent organic anion transmembrane transporter activity	0.0440144	GO:0015347	1.35641	15	543	3	22233	SLC22A6,SLCO1B1,SLCO2B1
GO:MF	transmembrane receptor protein tyrosine kinase activator activity	0.0440144	GO:0030297	1.35641	15	543	3	22233	EGFR,NRG1,NRG3
GO:MF	glutamate-gated calcium ion channel activity	0.044269	GO:0022849	1.3539	5	543	2	22233	GRIN2B,GRIN2A
GO:MF	kainate selective glutamate receptor activity	0.044269	GO:0015277	1.3539	5	543	2	22233	GRIK2,GRIK3
GO:MF	alpha-ketoglutarate transmembrane transporter activity	0.044269	GO:0015139	1.3539	5	543	2	22233	SLC22A6,SLC25A21
GO:MF	hypotaurine dehydrogenase activity	0.044269	GO:0047822	1.3539	5	543	2	22233	FMO2,FMO3
GO:MF	N,N-dimethylaniline monooxygenase activity	0.044269	GO:0004499	1.3539	5	543	2	22233	FMO2,FMO3
GO:MF	neurotrophin receptor activity	0.044269	GO:0005030	1.3539	5	543	2	22233	NTRK3,NTRK2
GO:MF	molecular function inhibitor activity	0.0448289	GO:0140678	1.34844	498	543	22	22233	CSN2,CST9L,KCNAB1,ITIH1,KCNK2,KCNMB2,LPA,PI15,SERPINA11,SERPINA3,SERPINA4,SERPINA9,SERPINB7,SLIT2,SOST,SPINK5,SPINLW1,SPINT3,SPOCK1,SPP2,WFDC10B,YAP1
GO:MF	scaffold protein binding	0.0481207	GO:0097110	1.31767	68	543	6	22233	CACNA1H,GRIA1,GRID2,GRIK2,GRM3,NOS1
GO:MF	phospholipid scramblase activity	0.0485051	GO:0017128	1.31421	16	543	3	22233	ANO3,ANO4,TMEM49
GO:BP	system process	5.0063e-32	GO:0003008	31.3005	2188	543	155	22233	ADAM2,ADAMTS16,ADRA1A,ADRA1B,ANK2,C1QTNF1,C6ORF142,CACNA1H,CACNA2D1,CNTN5,CSMD1,CTNNA2,CTNNA3,DNAH9,DRD2,EDNRA,EGFR,EYA4,FGF12,GABRA5,GABRA6,GABRB2,GABRB3,GABRG3,GRIA1,GRID2,GRIK2,GRIN2B,GRIN2A,GRM8,GRXCR1,GTF2A1L,HCN1,IGF1,IMPG1,KALRN,KCNB2,KCNK2,KCNMB2,KCNN2,KLK1,LHCGR,LHFPL3,LMX1A,LPA,MEIS2,MTNR1B,MYH13,MYH14,MYH4,MYOCD,NDN,NETO1,NMUR2,NOS1,NPSR1,NRXN3,NTRK2,OR10A2,OR10A4,OR10A6,OR10AG1,OR10G4…
GO:BP	nervous system process	2.02804e-30	GO:0050877	29.6929	1433	543	120	22233	ADAM2,ADRA1A,CNTN5,CSMD1,CTNNA2,DNAH9,DRD2,EDNRA,EGFR,EYA4,FGF12,GABRA5,GABRA6,GABRB2,GABRB3,GABRG3,GRIA1,GRID2,GRIK2,GRIN2B,GRIN2A,GRM8,GRXCR1,GTF2A1L,HCN1,IMPG1,KALRN,KCNK2,KCNMB2,LHCGR,LHFPL3,LMX1A,MEIS2,MTNR1B,MYH14,NDN,NETO1,NRXN3,NTRK2,OR10A2,OR10A4,OR10A6,OR10AG1,OR10G4,OR10H5,OR10W1,OR1F1,OR1G1,OR1J4,OR2AT4,OR2W1,OR2Z1,OR4A15,OR4A16,OR4B1,OR4C12,OR4C15,OR4C16,OR4C3,OR4C6,OR4F6,OR4K1,OR4K1…
GO:BP	detection of chemical stimulus involved in sensory perception of smell	8.41594e-28	GO:0050911	27.0749	369	543	59	22233	OR10A2,OR10A4,OR10A6,OR10AG1,OR10G4,OR10H5,OR10W1,OR1F1,OR1G1,OR1J4,OR2AT4,OR2W1,OR2Z1,OR4A15,OR4A16,OR4B1,OR4C12,OR4C15,OR4C16,OR4C3,OR4C6,OR4F6,OR4K1,OR4K17,OR4K5,OR4S1,OR4X1,OR4X2,OR51A2,OR51A7,OR51F2,OR51G1,OR51I1,OR52B2,OR56A5,OR5AR1,OR5AS1,OR5B12,OR5D14,OR5D13,OR5D16,OR5D18,OR5I1,OR5L1,OR5T1,OR5L2,OR5M10,OR5W2,OR6B3,OR6C4,OR6C74,OR6T1,OR7D4,OR8J3,OR8K3,OR9G4,OR9I1,OR9Q1,OR9Q2
GO:BP	detection of chemical stimulus	1.62307e-27	GO:0009593	26.7897	449	543	64	22233	KCNMB2,OR10A2,OR10A4,OR10A6,OR10AG1,OR10G4,OR10H5,OR10W1,OR1F1,OR1G1,OR1J4,OR2AT4,OR2W1,OR2Z1,OR4A15,OR4A16,OR4B1,OR4C12,OR4C15,OR4C16,OR4C3,OR4C6,OR4F6,OR4K1,OR4K17,OR4K5,OR4S1,OR4X1,OR4X2,OR51A2,OR51A7,OR51F2,OR51G1,OR51I1,OR52B2,OR56A5,OR5AR1,OR5AS1,OR5B12,OR5D14,OR5D13,OR5D16,OR5D18,OR5I1,OR5L1,OR5T1,OR5L2,OR5M10,OR5W2,OR6B3,OR6C4,OR6C74,OR6T1,OR7D4,OR8J3,OR8K3,OR9G4,OR9I1,OR9Q1,OR9Q2,RYR2,SY…
GO:BP	sensory perception of smell	2.81827e-27	GO:0007608	26.55	395	543	60	22233	DRD2,OR10A2,OR10A4,OR10A6,OR10AG1,OR10G4,OR10H5,OR10W1,OR1F1,OR1G1,OR1J4,OR2AT4,OR2W1,OR2Z1,OR4A15,OR4A16,OR4B1,OR4C12,OR4C15,OR4C16,OR4C3,OR4C6,OR4F6,OR4K1,OR4K17,OR4K5,OR4S1,OR4X1,OR4X2,OR51A2,OR51A7,OR51F2,OR51G1,OR51I1,OR52B2,OR56A5,OR5AR1,OR5AS1,OR5B12,OR5D14,OR5D13,OR5D16,OR5D18,OR5I1,OR5L1,OR5T1,OR5L2,OR5M10,OR5W2,OR6B3,OR6C4,OR6C74,OR6T1,OR7D4,OR8J3,OR8K3,OR9G4,OR9I1,OR9Q1,OR9Q2
GO:BP	detection of chemical stimulus involved in sensory perception	4.26781e-27	GO:0050907	26.3698	414	543	61	22233	OR10A2,OR10A4,OR10A6,OR10AG1,OR10G4,OR10H5,OR10W1,OR1F1,OR1G1,OR1J4,OR2AT4,OR2W1,OR2Z1,OR4A15,OR4A16,OR4B1,OR4C12,OR4C15,OR4C16,OR4C3,OR4C6,OR4F6,OR4K1,OR4K17,OR4K5,OR4S1,OR4X1,OR4X2,OR51A2,OR51A7,OR51F2,OR51G1,OR51I1,OR52B2,OR56A5,OR5AR1,OR5AS1,OR5B12,OR5D14,OR5D13,OR5D16,OR5D18,OR5I1,OR5L1,OR5T1,OR5L2,OR5M10,OR5W2,OR6B3,OR6C4,OR6C74,OR6T1,OR7D4,OR8J3,OR8K3,OR9G4,OR9I1,OR9Q1,OR9Q2,TAS2R1,TAS2R16
GO:BP	detection of stimulus	1.28343e-25	GO:0051606	24.8916	606	543	71	22233	ANO3,GRIK2,KCNMB2,NPFFR2,OR10A2,OR10A4,OR10A6,OR10AG1,OR10G4,OR10H5,OR10W1,OR1F1,OR1G1,OR1J4,OR2AT4,OR2W1,OR2Z1,OR4A15,OR4A16,OR4B1,OR4C12,OR4C15,OR4C16,OR4C3,OR4C6,OR4F6,OR4K1,OR4K17,OR4K5,OR4S1,OR4X1,OR4X2,OR51A2,OR51A7,OR51F2,OR51G1,OR51I1,OR52B2,OR56A5,OR5AR1,OR5AS1,OR5B12,OR5D14,OR5D13,OR5D16,OR5D18,OR5I1,OR5L1,OR5T1,OR5L2,OR5M10,OR5W2,OR6B3,OR6C4,OR6C74,OR6T1,OR7D4,OR8J3,OR8K3,OR9G4,OR9I1,O…
GO:BP	detection of stimulus involved in sensory perception	3.52016e-25	GO:0050906	24.4534	482	543	63	22233	GRIK2,OR10A2,OR10A4,OR10A6,OR10AG1,OR10G4,OR10H5,OR10W1,OR1F1,OR1G1,OR1J4,OR2AT4,OR2W1,OR2Z1,OR4A15,OR4A16,OR4B1,OR4C12,OR4C15,OR4C16,OR4C3,OR4C6,OR4F6,OR4K1,OR4K17,OR4K5,OR4S1,OR4X1,OR4X2,OR51A2,OR51A7,OR51F2,OR51G1,OR51I1,OR52B2,OR56A5,OR5AR1,OR5AS1,OR5B12,OR5D14,OR5D13,OR5D16,OR5D18,OR5I1,OR5L1,OR5T1,OR5L2,OR5M10,OR5W2,OR6B3,OR6C4,OR6C74,OR6T1,OR7D4,OR8J3,OR8K3,OR9G4,OR9I1,OR9Q1,OR9Q2,PTPRQ,TA…
GO:BP	sensory perception of chemical stimulus	4.00385e-25	GO:0007606	24.3975	468	543	62	22233	DRD2,OR10A2,OR10A4,OR10A6,OR10AG1,OR10G4,OR10H5,OR10W1,OR1F1,OR1G1,OR1J4,OR2AT4,OR2W1,OR2Z1,OR4A15,OR4A16,OR4B1,OR4C12,OR4C15,OR4C16,OR4C3,OR4C6,OR4F6,OR4K1,OR4K17,OR4K5,OR4S1,OR4X1,OR4X2,OR51A2,OR51A7,OR51F2,OR51G1,OR51I1,OR52B2,OR56A5,OR5AR1,OR5AS1,OR5B12,OR5D14,OR5D13,OR5D16,OR5D18,OR5I1,OR5L1,OR5T1,OR5L2,OR5M10,OR5W2,OR6B3,OR6C4,OR6C74,OR6T1,OR7D4,OR8J3,OR8K3,OR9G4,OR9I1,OR9Q1,OR9Q2,TAS2R1,TA…
GO:BP	multicellular organismal process	2.76154e-24	GO:0032501	23.5588	7321	543	299	22233	A1CF,ADAM12,ADAMTSL1,ADAM2,ADAM29,ADAMTS16,ADAMTS9,ADRA1A,ADRA1B,AGBL4,ANK2,APOB,ASTN1,ASTN2,BMP5,BMP7,BMPER,C1QTNF1,C6ORF142,C6,CA10,CACNA1H,CACNA2D1,CADM2,CASZ1,CATSPER1,CBLN4,CDH11,CDH13,CNTN4,CNTN5,CNTNAP4,COL4A2,COX7B2,CSMD1,CTNNA2,CTNNA3,CTNND2,DAB1,DCC,DEFB118,DGKB,DNAH9,DNER,DPYSL5,DRD2,DSCAM,DSG1,EDNRA,EGFR,EPHA10,EPHA6,ELSPBP1,EYA4,FAT3,FGF12,FGF14,FMN2,FMO2,FRAS1,FUT9,GABRA5,GABRA6,GAB…
GO:BP	sensory perception	7.59271e-22	GO:0007600	21.1196	904	543	81	22233	CNTN5,DRD2,EYA4,GRIK2,GRIN2A,GRM8,GRXCR1,IMPG1,LHFPL3,MYH14,NDN,OR10A2,OR10A4,OR10A6,OR10AG1,OR10G4,OR10H5,OR10W1,OR1F1,OR1G1,OR1J4,OR2AT4,OR2W1,OR2Z1,OR4A15,OR4A16,OR4B1,OR4C12,OR4C15,OR4C16,OR4C3,OR4C6,OR4F6,OR4K1,OR4K17,OR4K5,OR4S1,OR4X1,OR4X2,OR51A2,OR51A7,OR51F2,OR51G1,OR51I1,OR52B2,OR56A5,OR5AR1,OR5AS1,OR5B12,OR5D14,OR5D13,OR5D16,OR5D18,OR5I1,OR5L1,OR5T1,OR5L2,OR5M10,OR5W2,OR6B3,OR6C4,OR6C7…
GO:BP	G protein-coupled receptor signaling pathway	1.2215e-21	GO:0007186	20.9131	1195	543	94	22233	ADCY2,ADRA1A,ADRA1B,DGKB,DRD2,EDNRA,GPR139,GPR158,GPR26,GPR39,GRIK3,GRM3,GRM8,KCNK2,KCTD8,LHCGR,MRAP2,MTNR1B,NECAB2,NMUR2,NPFFR2,NPSR1,NPY2R,OR10A2,OR10A4,OR10A6,OR10AG1,OR10G4,OR10H5,OR10W1,OR1F1,OR1G1,OR1J4,OR2AT4,OR2W1,OR2Z1,OR4A15,OR4A16,OR4B1,OR4C12,OR4C15,OR4C16,OR4C3,OR4C6,OR4F6,OR4K1,OR4K17,OR4K5,OR4S1,OR4X1,OR4X2,OR51A2,OR51A7,OR51F2,OR51G1,OR51I1,OR52B2,OR56A5,OR5AR1,OR5AS1,OR5B12,OR5D1…
GO:BP	trans-synaptic signaling	5.0998e-13	GO:0099537	12.2924	742	543	59	22233	ADRA1A,CACNA1A,CACNA1E,CADPS,CADPS2,CDH11,CDH8,CNTN4,CNTNAP4,DCC,DGKB,DLG2,DRD2,ERC2,FGF12,GABRA5,GABRA6,GABRB2,GABRB3,GABRG3,GRIA1,GRID1,GRID2,GRIK2,GRIK3,GRIN2B,GRM3,GRIN2A,GRM8,HCN1,KCNN2,LAMA2,MTNR1B,NALCN,NETO1,NOS1,NRG3,NRXN3,NTRK2,PCDHB13,PCDHB2,PCDHB4,PCDHB6,PINK1,PPFIA2,PTPRN2,RELN,RGS4,RIMBP2,RIMS1,RIMS2,RIT2,SHANK2,SHISA6,SHISA9,SLC12A5,SORCS3,SYT1,WNT7A
GO:BP	chemical synaptic transmission	1.16457e-12	GO:0007268	11.9338	736	543	58	22233	ADRA1A,CACNA1A,CACNA1E,CADPS,CADPS2,CDH11,CDH8,CNTN4,CNTNAP4,DCC,DGKB,DLG2,DRD2,ERC2,FGF12,GABRA5,GABRA6,GABRB2,GABRB3,GABRG3,GRIA1,GRID1,GRID2,GRIK2,GRIK3,GRIN2B,GRM3,GRIN2A,GRM8,HCN1,KCNN2,LAMA2,MTNR1B,NALCN,NETO1,NRG3,NRXN3,NTRK2,PCDHB13,PCDHB2,PCDHB4,PCDHB6,PINK1,PPFIA2,PTPRN2,RELN,RGS4,RIMBP2,RIMS1,RIMS2,RIT2,SHANK2,SHISA6,SHISA9,SLC12A5,SORCS3,SYT1,WNT7A
GO:BP	anterograde trans-synaptic signaling	1.16457e-12	GO:0098916	11.9338	736	543	58	22233	ADRA1A,CACNA1A,CACNA1E,CADPS,CADPS2,CDH11,CDH8,CNTN4,CNTNAP4,DCC,DGKB,DLG2,DRD2,ERC2,FGF12,GABRA5,GABRA6,GABRB2,GABRB3,GABRG3,GRIA1,GRID1,GRID2,GRIK2,GRIK3,GRIN2B,GRM3,GRIN2A,GRM8,HCN1,KCNN2,LAMA2,MTNR1B,NALCN,NETO1,NRG3,NRXN3,NTRK2,PCDHB13,PCDHB2,PCDHB4,PCDHB6,PINK1,PPFIA2,PTPRN2,RELN,RGS4,RIMBP2,RIMS1,RIMS2,RIT2,SHANK2,SHISA6,SHISA9,SLC12A5,SORCS3,SYT1,WNT7A
GO:BP	synaptic signaling	1.71449e-12	GO:0099536	11.7659	766	543	59	22233	ADRA1A,CACNA1A,CACNA1E,CADPS,CADPS2,CDH11,CDH8,CNTN4,CNTNAP4,DCC,DGKB,DLG2,DRD2,ERC2,FGF12,GABRA5,GABRA6,GABRB2,GABRB3,GABRG3,GRIA1,GRID1,GRID2,GRIK2,GRIK3,GRIN2B,GRM3,GRIN2A,GRM8,HCN1,KCNN2,LAMA2,MTNR1B,NALCN,NETO1,NOS1,NRG3,NRXN3,NTRK2,PCDHB13,PCDHB2,PCDHB4,PCDHB6,PINK1,PPFIA2,PTPRN2,RELN,RGS4,RIMBP2,RIMS1,RIMS2,RIT2,SHANK2,SHISA6,SHISA9,SLC12A5,SORCS3,SYT1,WNT7A
GO:BP	monoatomic ion transmembrane transport	2.04617e-12	GO:0034220	11.6891	1004	543	69	22233	ADRA1A,ANK2,ANO3,ANO4,CACNA1A,CACNA1E,CACNA1H,CACNA2D1,CACNA2D3,CATSPER1,CLDN17,DPP10,DPP6,DRD2,EDNRA,FGF12,FGF14,GABRA5,GABRA6,GABRB2,GABRB3,GABRG3,GRIA1,GRID1,GRID2,GRIK2,GRIK3,GRIN2B,GRIN2A,HCN1,KCNA4,KCNAB1,JPH2,KCNB2,KCNH5,KCNH7,KCNIP4,KCNK1,KCNK2,KCNMB2,KCNN2,KCNU1,LHCGR,LRRC55,MTNR1B,NALCN,NETO1,NMUR2,NOS1,NPSR1,OCA2,PDE4B,PINK1,PKD2L2,PLCE1,PPARGC1A,RELN,RGS7,RGS4,RYR2,SLC12A5,SLC5A1,SLC9…
GO:BP	biological_process	4.1976e-12	GO:0008150	11.377	17047	543	485	22233	A1CF,ADAM12,ADAMTS17,ADAMTS20,ADAMTSL1,ACSS3,ADAM2,ADAM29,ADAMTS16,ADAMTS9,ADARB2,ADCY2,ADRA1A,ADRA1B,AGBL1,AGBL4,ANK2,ANKRD34C,ANKS1B,ANO3,ANO4,AP3B2,APOB,ASB18,ASTN1,ASTN2,B3GALT5,BBOX1,BMP5,BMP7,BMPER,C10ORF90,C1QTNF1,C6ORF142,C6,C7,CA10,CACNA1A,CACNA1E,CACNA1H,CACNA2D1,CACNA2D3,CADM2,CAPN5,CADPS,CADPS2,CASZ1,CATSPER1,CBLN4,CDH11,CDH13,CDH18,CDH8,CEACAM5,CHST9,CLDN17,CLDN8,CLVS1,CNOT6L,CNTN4,C…
GO:BP	monoatomic ion transport	5.68894e-12	GO:0006811	11.245	1228	543	77	22233	ADRA1A,ANK2,ANO3,ANO4,CACNA1A,CACNA1E,CACNA1H,CACNA2D1,CACNA2D3,CATSPER1,CLDN17,CSN2,DPP10,DPP6,DRD2,EDNRA,FGF12,FGF14,GABRA5,GABRA6,GABRB2,GABRB3,GABRG3,GRIA1,GRID1,GRID2,GRIK2,GRIK3,GRIN2B,GRIN2A,HCN1,KCNA4,KCNAB1,JPH2,KCNB2,KCNH5,KCNH7,KCNIP4,KCNK1,KCNK2,KCNMB2,KCNN2,KCNU1,LHCGR,LRRC55,MTNR1B,NALCN,NETO1,NKAIN3,NMUR2,NOS1,NPSR1,OCA2,PDE4B,PINK1,PKD2L2,PLCE1,PPARGC1A,RELN,RGS7,RGS4,RYR2,SLC12A5…
GO:BP	regulation of membrane potential	1.5879e-11	GO:0042391	10.7992	424	543	41	22233	ADRA1A,ANK2,CACNA1H,CACNA2D1,CTNNA3,DRD2,FGF12,GABRA5,GABRA6,GABRB2,GABRB3,GABRG3,GRIA1,GRID1,GRID2,GRIK2,GRIK3,GRIN2B,GRIN2A,HCN1,KCNA4,KCNH5,KCNH7,KCNK1,KCNK2,KCNMB2,KCNN2,MTNR1B,MYH14,NALCN,NETO1,NTRK2,PINK1,RELN,RGS7BP,RGS4,RIMS1,RIMS2,RYR2,TRDN,WNT7A
GO:BP	cell communication	1.7526e-11	GO:0007154	10.7563	6194	543	231	22233	ADAM12,ADAMTS20,ADAM2,ADCY2,ADRA1A,ADRA1B,ANK2,ANKS1B,ASB18,BMP5,BMP7,BMPER,C1QTNF1,CACNA1A,CACNA1E,CACNA2D1,CAPN5,CADPS,CADPS2,CDH11,CDH13,CDH8,CNTN4,CNTNAP4,COL4A2,CPZ,CTNNA3,CTNND2,DAB1,DCC,DEFB118,DGKB,DLG2,DNER,DPYSL5,DRD2,DSCAM,EDNRA,EGFR,EPHA10,EPHA6,ERC2,EYA4,FGF12,FGF14,FIBIN,FMN2,FRAS1,GABRA5,GABRA6,GABRB2,GABRB3,GABRG3,GFRAL,GPC6,GPR139,GPR158,GPR26,GPR39,GREM2,GRIA1,GRID1,GRID2,GRIK2,…
GO:BP	regulation of monoatomic ion transmembrane transport	4.61315e-11	GO:0034765	10.336	459	543	42	22233	ANK2,CACNA1A,CACNA1E,CACNA1H,CACNA2D1,CACNA2D3,CATSPER1,DPP10,DPP6,DRD2,EDNRA,FGF12,FGF14,GRIN2B,GRIN2A,HCN1,KCNA4,KCNAB1,JPH2,KCNB2,KCNH5,KCNH7,KCNIP4,KCNN2,KCNU1,LHCGR,LRRC55,MTNR1B,NALCN,NETO1,NOS1,NPSR1,PDE4B,PINK1,PPARGC1A,RELN,RGS7,RGS4,RYR2,TMEM49,TRDN,TRPC6
GO:BP	inorganic ion transmembrane transport	4.63693e-11	GO:0098660	10.3338	905	543	62	22233	ADRA1A,ANK2,ANO3,ANO4,CACNA1A,CACNA1E,CACNA1H,CACNA2D1,CACNA2D3,CATSPER1,CLDN17,DPP10,DPP6,DRD2,EDNRA,FGF12,FGF14,GABRA5,GABRA6,GABRB2,GABRB3,GABRG3,GRIN2B,GRIN2A,HCN1,KCNA4,KCNAB1,JPH2,KCNB2,KCNH5,KCNH7,KCNIP4,KCNK1,KCNK2,KCNMB2,KCNN2,KCNU1,LHCGR,LRRC55,MTNR1B,NALCN,NETO1,NMUR2,NOS1,NPSR1,OCA2,PDE4B,PKD2L2,PLCE1,PPARGC1A,RGS7,RGS4,RYR2,SLC12A5,SLC5A1,SLC5A8,SLC9A4,TMEM49,TRDN,TRPC6,TRPC7,TUSC3
GO:BP	signaling	2.75885e-10	GO:0023052	9.55927	6098	543	224	22233	ADAM12,ADAMTS20,ADAM2,ADCY2,ADRA1A,ADRA1B,ANK2,ANKS1B,ASB18,BMP5,BMP7,BMPER,C1QTNF1,CACNA1A,CACNA1E,CACNA2D1,CAPN5,CADPS,CADPS2,CDH11,CDH13,CDH8,CNTN4,CNTNAP4,COL4A2,CPZ,CTNND2,DAB1,DCC,DEFB118,DGKB,DLG2,DNER,DPYSL5,DRD2,DSCAM,EDNRA,EGFR,EPHA10,EPHA6,ERC2,EYA4,FGF12,FGF14,FIBIN,FMN2,GABRA5,GABRA6,GABRB2,GABRB3,GABRG3,GFRAL,GPC6,GPR139,GPR158,GPR26,GPR39,GREM2,GRIA1,GRID1,GRID2,GRIK2,GRIK3,GRIN2B,…
GO:BP	transmembrane transport	1.02311e-09	GO:0055085	8.99008	1505	543	82	22233	ADRA1A,ANK2,ANO3,ANO4,CACNA1A,CACNA1E,CACNA1H,CACNA2D1,CACNA2D3,CATSPER1,CLDN17,DPP10,DPP6,DRD2,EDNRA,FGF12,FGF14,GABRA5,GABRA6,GABRB2,GABRB3,GABRG3,GRIA1,GRID1,GRID2,GRIK2,GRIK3,GRIN2B,GRIN2A,HCN1,IGF1,KCNA4,KCNAB1,JPH2,KCNB2,KCNH5,KCNH7,KCNIP4,KCNK1,KCNK2,KCNMB2,KCNN2,KCNU1,LHCGR,LRRC55,MTNR1B,NALCN,NETO1,NMUR2,NOS1,NPSR1,OCA2,PDE4B,PINK1,PKD2L2,PLCE1,PPARGC1A,RELN,RGS7,RGS4,RYR2,SHISA6,SHISA9,…
GO:BP	regulation of transmembrane transport	1.47263e-09	GO:0034762	8.83191	578	543	45	22233	ANK2,CACNA1A,CACNA1E,CACNA1H,CACNA2D1,CACNA2D3,CATSPER1,DPP10,DPP6,DRD2,EDNRA,FGF12,FGF14,GRIN2B,GRIN2A,HCN1,IGF1,KCNA4,KCNAB1,JPH2,KCNB2,KCNH5,KCNH7,KCNIP4,KCNN2,KCNU1,LHCGR,LRRC55,MTNR1B,NALCN,NETO1,NOS1,NPSR1,PDE4B,PINK1,PPARGC1A,RELN,RGS7,RGS4,RYR2,SHISA6,SHISA9,TMEM49,TRDN,TRPC6
GO:BP	regulation of monoatomic ion transport	3.6348e-09	GO:0043269	8.43952	572	543	44	22233	ANK2,CACNA1A,CACNA1E,CACNA1H,CACNA2D1,CACNA2D3,CATSPER1,DPP10,DPP6,DRD2,EDNRA,FGF12,FGF14,GRIN2B,GRIN2A,HCN1,KCNA4,KCNAB1,JPH2,KCNB2,KCNH5,KCNH7,KCNIP4,KCNN2,KCNU1,LHCGR,LRRC55,MTNR1B,NALCN,NETO1,NKAIN3,NOS1,NPSR1,PDE4B,PINK1,PPARGC1A,RELN,RGS7,RGS4,RYR2,SPINLW1,TMEM49,TRDN,TRPC6
GO:BP	nervous system development	3.77571e-09	GO:0007399	8.423	2436	543	112	22233	ADAMTSL1,AGBL4,ANK2,APOB,ASTN1,ASTN2,BMP5,BMP7,CA10,CADM2,CASZ1,CBLN4,CDH11,CNTN4,CNTN5,CTNNA2,CTNND2,DAB1,DCC,DNER,DPYSL5,DRD2,DSCAM,EDNRA,EGFR,EPHA10,EPHA6,FAT3,FGF12,FGF14,FUT9,GABRA5,GABRB2,GABRB3,GAL3ST1,GFRAL,GRIA1,GRID2,GRIN2B,GRIN2A,GRXCR1,HCN1,HYDIN,IGSF21,KALRN,KIRREL3,LAMA2,LINGO2,LMX1A,LRTM1,LSAMP,MAGI2,MAP2,MDGA2,MEIS2,MYO16,MYT1L,NDN,NELL1,NEUROD6,NMUR2,NRG1,NRG2,NRG3,NRXN3,NTM,NTRK…
GO:BP	metal ion transport	1.22497e-08	GO:0030001	7.91187	884	543	56	22233	ADRA1A,ANK2,CACNA1A,CACNA1E,CACNA1H,CACNA2D1,CACNA2D3,CATSPER1,CSN2,DPP10,DPP6,DRD2,EDNRA,FGF12,FGF14,GRIN2B,GRIN2A,HCN1,KCNA4,KCNAB1,JPH2,KCNB2,KCNH5,KCNH7,KCNIP4,KCNK1,KCNK2,KCNMB2,KCNN2,KCNU1,LHCGR,LRRC55,MTNR1B,NALCN,NETO1,NKAIN3,NMUR2,NOS1,NPSR1,PDE4B,PKD2L2,PLCE1,RGS7,RGS4,RYR2,SLC12A5,SLC5A1,SLC5A12,SLC5A8,SLC9A4,SPINLW1,TMEM49,TRDN,TRPC6,TRPC7,TUSC3
GO:BP	system development	1.28432e-08	GO:0048731	7.89133	3822	543	153	22233	ADAM12,ADAMTSL1,ADAM2,ADAM29,ADAMTS16,ADAMTS9,ADRA1A,AGBL4,ANK2,APOB,ASTN1,ASTN2,BMP5,BMP7,BMPER,CA10,CADM2,CASZ1,CBLN4,CDH11,CDH13,CNTN4,CNTN5,COL4A2,CSMD1,CTNNA2,CTNND2,DAB1,DCC,DNER,DPYSL5,DRD2,DSCAM,EDNRA,EGFR,EPHA10,EPHA6,FAT3,FGF12,FGF14,FRAS1,FUT9,GABRA5,GABRB2,GABRB3,GAL3ST1,GFRAL,GRIA1,GRID2,GRIN2B,GRIN2A,GRXCR1,HCN1,HYDIN,IGF1,IGSF21,KALRN,JPH2,KCNK2,KIAA1217,KIRREL3,KLK3,LAMA2,LHCGR,LI…
GO:BP	response to stimulus	1.97994e-08	GO:0050896	7.70335	8312	543	275	22233	ADAM12,ADAMTS20,ADAM2,ADAMTS9,ADCY2,ADRA1A,ADRA1B,AGBL4,ANK2,ANKS1B,ANO3,APOB,ASB18,B3GALT5,BMP5,BMP7,BMPER,C1QTNF1,C6ORF142,C6,C7,CACNA1A,CACNA1H,CACNA2D1,CAPN5,CDH13,CDH8,COL4A2,CPZ,CSMD1,CPNE4,CSN1S1,CST9L,CTNNA2,CTNND2,CYP2B6,CYP2C18,DAB1,DEFB115,DEFB116,DEFB118,DEFB119,DEFB121,DGKB,DLG2,DMBT1,DNER,DPYSL5,DRD2,DSCAM,DSG1,EDNRA,EGFR,EPHA10,EPHA6,EYA4,FGF12,FGF14,FIBIN,FMN2,FMO2,GABRA5,GABRA6,G…
GO:BP	neuron development	2.68506e-08	GO:0048666	7.57105	1114	543	64	22233	ADAMTSL1,AGBL4,BMP5,BMP7,CDH11,CNTN4,CNTN5,CTNNA2,CTNND2,DAB1,DCC,DPYSL5,DRD2,DSCAM,EDNRA,EPHA10,EPHA6,FAT3,FUT9,GABRA5,GABRB2,GRID2,GRXCR1,HCN1,KALRN,KIRREL3,LAMA2,LMX1A,LRTM1,MAGI2,MAP2,MYO16,MYT1L,NDN,NEUROD6,NRXN3,NTM,NTRK3,NTRK2,OLFM1,OPCML,OR10A4,PLXNA4,POSTN,PPFIA2,PTPRG,PTPRQ,RELN,RIMS1,RIMS2,RIT2,ROBO2,RP1,SEMA5A,SFRP1,SLC12A5,SLIT2,SLIT3,SPOCK1,SRRM4,SYT1,UNC5A,UNC5D,WNT7A
GO:BP	regulation of postsynaptic membrane potential	3.07921e-08	GO:0060078	7.51156	140	543	20	22233	DRD2,GABRA5,GABRA6,GABRB2,GABRG3,GRIA1,GRID1,GRID2,GRIK2,GRIK3,GRIN2B,GRIN2A,HCN1,NETO1,RELN,RGS7BP,RGS4,RIMS1,RIMS2,WNT7A
GO:BP	modulation of chemical synaptic transmission	4.45234e-08	GO:0050804	7.35141	486	543	38	22233	ADRA1A,CACNA1A,CDH11,CNTN4,CNTNAP4,DCC,DGKB,DRD2,ERC2,GRIA1,GRID1,GRID2,GRIK2,GRIK3,GRIN2B,GRM3,GRIN2A,GRM8,HCN1,KCNN2,LAMA2,NALCN,NETO1,NRG3,NRXN3,NTRK2,PINK1,PPFIA2,RELN,RGS4,RIMS1,RIMS2,SHANK2,SHISA6,SHISA9,SORCS3,SYT1,WNT7A
GO:BP	regulation of trans-synaptic signaling	4.58606e-08	GO:0099177	7.33856	487	543	38	22233	ADRA1A,CACNA1A,CDH11,CNTN4,CNTNAP4,DCC,DGKB,DRD2,ERC2,GRIA1,GRID1,GRID2,GRIK2,GRIK3,GRIN2B,GRM3,GRIN2A,GRM8,HCN1,KCNN2,LAMA2,NALCN,NETO1,NRG3,NRXN3,NTRK2,PINK1,PPFIA2,RELN,RGS4,RIMS1,RIMS2,SHANK2,SHISA6,SHISA9,SORCS3,SYT1,WNT7A
GO:BP	generation of neurons	6.02722e-08	GO:0048699	7.21988	1445	543	75	22233	ADAMTSL1,AGBL4,ASTN1,ASTN2,BMP5,BMP7,CASZ1,CDH11,CNTN4,CNTN5,CTNNA2,CTNND2,DAB1,DCC,DNER,DPYSL5,DRD2,DSCAM,EDNRA,EPHA10,EPHA6,FAT3,FUT9,GABRA5,GABRB2,GRID2,GRXCR1,HCN1,KALRN,KIRREL3,LAMA2,LMX1A,LRTM1,MAGI2,MAP2,MDGA2,MYO16,MYT1L,NDN,NEUROD6,NRG3,NRXN3,NTM,NTRK3,NTRK2,OLFM1,OPCML,OR10A4,PCP4,PLXNA4,POSTN,PPFIA2,PROX1,PTPRG,PTPRQ,RELN,RIMS1,RIMS2,RIT2,ROBO2,RP1,SEMA5A,SFRP1,SLC12A5,SLIT2,SLIT3,SPIN…
GO:BP	homophilic cell adhesion via plasma membrane adhesion molecules	6.89884e-08	GO:0007156	7.16122	163	543	21	22233	CADM2,CDH11,CDH13,CDH18,CDH8,CEACAM5,CNTN4,DSCAM,DSG1,FAT3,IGSF21,KIRREL3,PCDH18,PCDHA2,PCDHA6,PCDHA7,PCDHB13,PCDHB2,PCDHB4,PCDHB6,ROBO2
GO:BP	monoatomic cation transmembrane transport	8.13862e-08	GO:0098655	7.08945	834	543	52	22233	ADRA1A,ANK2,CACNA1A,CACNA1E,CACNA1H,CACNA2D1,CACNA2D3,CATSPER1,DPP10,DPP6,DRD2,EDNRA,FGF12,FGF14,GRIN2B,GRIN2A,HCN1,KCNA4,KCNAB1,JPH2,KCNB2,KCNH5,KCNH7,KCNIP4,KCNK1,KCNK2,KCNMB2,KCNN2,KCNU1,LHCGR,LRRC55,MTNR1B,NALCN,NETO1,NOS1,NPSR1,PDE4B,PKD2L2,PLCE1,PPARGC1A,RGS7,RGS4,RYR2,SLC12A5,SLC5A1,SLC9A4,TMEM49,TRDN,TRPC6,TRPC7,TUSC3,UNC80
GO:BP	synapse organization	9.66362e-08	GO:0050808	7.01486	480	543	37	22233	CBLN4,CDH8,CNTN5,CTNNA2,CTNND2,DGKB,DNER,DRD2,DSCAM,ERC2,FILIP1,GABRB2,GABRB3,GRIA1,GRID1,GRID2,GRIN2B,IGSF21,KALRN,KIRREL3,LINGO2,LMX1A,NRG3,NRXN3,NTRK2,PCDHB13,PCDHB2,PCDHB4,PCDHB6,PDZRN3,PLXNA4,PPFIA2,RELN,ROBO2,SHANK2,SHISA6,WNT7A
GO:BP	inorganic cation transmembrane transport	9.66362e-08	GO:0098662	7.01486	814	543	51	22233	ADRA1A,ANK2,CACNA1A,CACNA1E,CACNA1H,CACNA2D1,CACNA2D3,CATSPER1,DPP10,DPP6,DRD2,EDNRA,FGF12,FGF14,GRIN2B,GRIN2A,HCN1,KCNA4,KCNAB1,JPH2,KCNB2,KCNH5,KCNH7,KCNIP4,KCNK1,KCNK2,KCNMB2,KCNN2,KCNU1,LHCGR,LRRC55,MTNR1B,NALCN,NETO1,NOS1,NPSR1,PDE4B,PKD2L2,PLCE1,PPARGC1A,RGS7,RGS4,RYR2,SLC12A5,SLC5A1,SLC9A4,TMEM49,TRDN,TRPC6,TRPC7,TUSC3
GO:BP	potassium ion transport	9.7531e-08	GO:0006813	7.01086	236	543	25	22233	ANK2,DPP10,DPP6,DRD2,HCN1,KCNA4,KCNAB1,KCNB2,KCNH5,KCNH7,KCNIP4,KCNK1,KCNK2,KCNMB2,KCNN2,KCNU1,LRRC55,MTNR1B,NALCN,NETO1,NOS1,RGS7,RGS4,SLC12A5,SLC9A4
GO:BP	cell junction organization	1.20027e-07	GO:0034330	6.92072	745	543	48	22233	ANK2,CBLN4,CDH11,CDH13,CDH18,CDH8,CLDN17,CLDN8,CNTN5,CTNNA2,CTNND2,DGKB,DNER,DRD2,DSCAM,DSG1,ERC2,FILIP1,GABRB2,GABRB3,GRIA1,GRID1,GRID2,GRIN2B,IGSF21,KALRN,KIRREL3,LINGO2,LMX1A,NRG3,NRXN3,NTRK2,PCDHB13,PCDHB2,PCDHB4,PCDHB6,PDZRN3,PKHD1,PLXNA4,PPFIA2,RELN,ROBO2,SFRP1,SHANK2,SHISA6,TJP1,TMEM49,WNT7A
GO:BP	neuron differentiation	1.66624e-07	GO:0030182	6.77826	1370	543	71	22233	ADAMTSL1,AGBL4,BMP5,BMP7,CASZ1,CDH11,CNTN4,CNTN5,CTNNA2,CTNND2,DAB1,DCC,DPYSL5,DRD2,DSCAM,EDNRA,EPHA10,EPHA6,FAT3,FUT9,GABRA5,GABRB2,GRID2,GRXCR1,HCN1,KALRN,KIRREL3,LAMA2,LMX1A,LRTM1,MAGI2,MAP2,MDGA2,MYO16,MYT1L,NDN,NEUROD6,NRXN3,NTM,NTRK3,NTRK2,OLFM1,OPCML,OR10A4,PCP4,PLXNA4,POSTN,PPFIA2,PROX1,PTPRG,PTPRQ,RELN,RIMS1,RIMS2,RIT2,ROBO2,RP1,SEMA5A,SFRP1,SLC12A5,SLIT2,SLIT3,SPINK5,SPOCK1,SRRM4,SYT1,U…
GO:BP	monoatomic cation transport	1.97424e-07	GO:0006812	6.7046	1017	543	58	22233	ADRA1A,ANK2,CACNA1A,CACNA1E,CACNA1H,CACNA2D1,CACNA2D3,CATSPER1,CSN2,DPP10,DPP6,DRD2,EDNRA,FGF12,FGF14,GRIN2B,GRIN2A,HCN1,KCNA4,KCNAB1,JPH2,KCNB2,KCNH5,KCNH7,KCNIP4,KCNK1,KCNK2,KCNMB2,KCNN2,KCNU1,LHCGR,LRRC55,MTNR1B,NALCN,NETO1,NKAIN3,NMUR2,NOS1,NPSR1,PDE4B,PKD2L2,PLCE1,PPARGC1A,RGS7,RGS4,RYR2,SLC12A5,SLC5A1,SLC5A12,SLC5A8,SLC9A4,SPINLW1,TMEM49,TRDN,TRPC6,TRPC7,TUSC3,UNC80
GO:BP	cell adhesion	2.10154e-07	GO:0007155	6.67746	1465	543	74	22233	ADAM12,ADAMTSL1,ADAM2,ADAMTS9,ASTN1,ASTN2,BMP5,BMP7,C1QTNF1,CADM2,CDH11,CDH13,CDH18,CDH8,CEACAM5,CLDN17,CLDN8,CNTN4,CNTN3,CNTN5,CNTNAP4,CNTNAP5,COL6A6,CTNNA2,CTNNA3,CTNND2,DAB1,DCC,DEFB118,DSCAM,DSG1,EGFLAM,EGFR,FAT3,FUT9,GRID2,IGF1,IGSF21,KIRREL3,LAMA2,LSAMP,MAGI1,MEGF11,MMP12,MUC21,NRG1,NRXN3,NTM,OPCML,PCDH18,PCDHA2,PCDHA6,PCDHA7,PCDHB13,PCDHB2,PCDHB4,PCDHB6,PKHD1,PLXNA4,POSTN,PPFIA2,PRLR,RELN,…
GO:BP	signal transduction	2.47633e-07	GO:0007165	6.60619	5637	543	199	22233	ADAM12,ADAMTS20,ADAM2,ADCY2,ADRA1A,ADRA1B,ANK2,ANKS1B,ASB18,BMP5,BMP7,BMPER,C1QTNF1,CAPN5,CDH13,COL4A2,CPZ,CTNND2,DAB1,DEFB118,DGKB,DNER,DPYSL5,DRD2,DSCAM,EDNRA,EGFR,EPHA10,EPHA6,EYA4,FGF12,FGF14,FIBIN,FMN2,GABRA5,GABRA6,GABRB2,GABRB3,GABRG3,GFRAL,GPC6,GPR139,GPR158,GPR26,GPR39,GREM2,GRIA1,GRID1,GRID2,GRIK2,GRIK3,GRIN2B,GRM3,GRIN2A,GRM8,HNF4G,IGF1,IQUB,KALRN,KCNK2,KCTD8,KSR2,LAMA2,LBX2,LHCGR,LIFR…
GO:BP	potassium ion transmembrane transport	2.7827e-07	GO:0071805	6.55553	213	543	23	22233	ANK2,DPP10,DPP6,HCN1,KCNA4,KCNAB1,KCNB2,KCNH5,KCNH7,KCNIP4,KCNK1,KCNK2,KCNMB2,KCNN2,KCNU1,LRRC55,MTNR1B,NALCN,NETO1,RGS7,RGS4,SLC12A5,SLC9A4
GO:BP	cell-cell adhesion via plasma-membrane adhesion molecules	3.75478e-07	GO:0098742	6.42542	273	543	26	22233	CADM2,CDH11,CDH13,CDH18,CDH8,CEACAM5,CLDN17,CLDN8,CNTN4,DAB1,DSCAM,DSG1,FAT3,GRID2,IGSF21,KIRREL3,PCDH18,PCDHA2,PCDHA6,PCDHA7,PCDHB13,PCDHB2,PCDHB4,PCDHB6,ROBO2,UNC5D
GO:BP	cell-cell signaling	4.1688e-07	GO:0007267	6.37999	1668	543	80	22233	ADRA1A,ADRA1B,ANK2,C1QTNF1,CACNA1A,CACNA1E,CACNA2D1,CADPS,CADPS2,CDH11,CDH8,CNTN4,CNTNAP4,CPZ,CTNND2,DCC,DGKB,DLG2,DRD2,EDNRA,EGFR,ERC2,FGF12,FGF14,GABRA5,GABRA6,GABRB2,GABRB3,GABRG3,GPC6,GRIA1,GRID1,GRID2,GRIK2,GRIK3,GRIN2B,GRM3,GRIN2A,GRM8,HCN1,KALRN,KCNN2,LAMA2,LBX2,MAGI2,MTNR1B,NALCN,NETO1,NMUR2,NOS1,NRG3,NRXN3,NTRK2,PCDHB13,PCDHB2,PCDHB4,PCDHB6,PINK1,PPFIA2,PTPRN2,RELN,RGS4,RIMBP2,RIMS1,RIMS…
GO:BP	axon guidance	4.20879e-07	GO:0007411	6.37584	237	543	24	22233	ADAMTSL1,BMP7,CNTN4,CNTN5,DCC,DPYSL5,DSCAM,EDNRA,EPHA10,EPHA6,KALRN,LAMA2,LMX1A,LRTM1,NRXN3,OR10A4,PLXNA4,RELN,ROBO2,SEMA5A,SLIT2,SLIT3,UNC5A,UNC5D
GO:BP	neuron projection guidance	4.20879e-07	GO:0097485	6.37584	237	543	24	22233	ADAMTSL1,BMP7,CNTN4,CNTN5,DCC,DPYSL5,DSCAM,EDNRA,EPHA10,EPHA6,KALRN,LAMA2,LMX1A,LRTM1,NRXN3,OR10A4,PLXNA4,RELN,ROBO2,SEMA5A,SLIT2,SLIT3,UNC5A,UNC5D
GO:BP	response to chemical	5.74472e-07	GO:0042221	6.24073	3852	543	147	22233	ADCY2,ADRA1A,ANK2,BMP7,CACNA1A,CACNA1H,CACNA2D1,CDH13,CPNE4,CSN1S1,CYP2B6,CYP2C18,DEFB118,DLG2,DRD2,DSCAM,DSG1,EDNRA,EGFR,FIBIN,FMN2,FMO2,GABRB2,GABRB3,GABRG3,GPX6,GREM2,GRIA1,GRIN2B,GRIN2A,HCN1,HSPB8,IGF1,KCNK1,KCNK2,KCNMB2,LHCGR,LIFR,LMX1A,LRTM1,MMP12,NLRC5,NOS1,NPFFR2,NRG1,NRG3,NTRK3,NTRK2,OR10A2,OR10A4,OR10A6,OR10AG1,OR10G4,OR10H5,OR10W1,OR1F1,OR1G1,OR1J4,OR2AT4,OR2W1,OR2Z1,OR4A15,OR4A16,OR4B…
GO:BP	anatomical structure development	5.74472e-07	GO:0048856	6.24073	5629	543	197	22233	A1CF,ADAM12,ADAMTSL1,ADAM2,ADAM29,ADAMTS16,ADAMTS9,ADRA1A,AGBL4,ANK2,APOB,ASTN1,ASTN2,BMP5,BMP7,BMPER,C6,CA10,CACNA1H,CADM2,CASZ1,CBLN4,CDH11,CDH13,CDH18,CDH8,CEACAM5,CNTN4,CNTN5,COL4A2,CSMD1,CSN2,CTNNA2,CTNND2,DAB1,DCC,DMBT1,DNER,DPYSL5,DRD2,DSCAM,EDNRA,EGFR,EPHA10,EPHA6,ELSPBP1,EYA4,FAT3,FGF12,FGF14,FMN2,FRAS1,FUT9,GABRA5,GABRB2,GABRB3,GAL3ST1,GFRAL,GPC6,GREM2,GRIA1,GRID2,GRIN2B,GRIN2A,GRXCR1,H…
GO:BP	regulation of monoatomic cation transmembrane transport	8.92963e-07	GO:1904062	6.04917	327	543	28	22233	ANK2,CACNA2D1,DPP10,DPP6,DRD2,EDNRA,FGF12,FGF14,GRIN2B,GRIN2A,HCN1,KCNAB1,JPH2,KCNIP4,KCNN2,LHCGR,LRRC55,MTNR1B,NETO1,NOS1,NPSR1,PDE4B,PPARGC1A,RGS7,RGS4,RYR2,TMEM49,TRDN
GO:BP	neuron projection morphogenesis	1.14632e-06	GO:0048812	5.9407	629	543	41	22233	ADAMTSL1,BMP7,CDH11,CNTN4,CNTN5,CTNNA2,CTNND2,DAB1,DCC,DPYSL5,DRD2,DSCAM,EDNRA,EPHA10,EPHA6,KALRN,KIRREL3,LAMA2,LMX1A,LRTM1,MAP2,MYO16,NDN,NRXN3,NTRK2,OLFM1,OR10A4,PLXNA4,POSTN,PPFIA2,RELN,RIMS1,RIMS2,ROBO2,SEMA5A,SLIT2,SLIT3,SYT1,UNC5A,UNC5D,WNT7A
GO:BP	neuron projection development	1.28475e-06	GO:0031175	5.89118	970	543	54	22233	ADAMTSL1,BMP5,BMP7,CDH11,CNTN4,CNTN5,CTNNA2,CTNND2,DAB1,DCC,DPYSL5,DRD2,DSCAM,EDNRA,EPHA10,EPHA6,FAT3,FUT9,GRID2,GRXCR1,KALRN,KIRREL3,LAMA2,LMX1A,LRTM1,MAGI2,MAP2,MYO16,NDN,NEUROD6,NRXN3,NTRK3,NTRK2,OLFM1,OR10A4,PLXNA4,POSTN,PPFIA2,PTPRG,RELN,RIMS1,RIMS2,RIT2,ROBO2,SEMA5A,SFRP1,SLC12A5,SLIT2,SLIT3,SPOCK1,SYT1,UNC5A,UNC5D,WNT7A
GO:BP	cell junction assembly	1.28475e-06	GO:0034329	5.89118	443	543	33	22233	ANK2,CBLN4,CDH11,CDH13,CDH18,CDH8,CLDN17,CLDN8,CNTN5,CTNND2,DNER,DRD2,DSCAM,DSG1,GABRB2,GABRB3,GRIA1,GRID2,KIRREL3,LINGO2,NRG3,NRXN3,NTRK2,PCDHB13,PCDHB2,PCDHB4,PCDHB6,ROBO2,SFRP1,SHANK2,TJP1,TMEM49,WNT7A
GO:BP	axonogenesis	1.28475e-06	GO:0007409	5.89118	443	543	33	22233	ADAMTSL1,BMP7,CDH11,CNTN4,CNTN5,CTNNA2,DAB1,DCC,DPYSL5,DRD2,DSCAM,EDNRA,EPHA10,EPHA6,KALRN,LAMA2,LMX1A,LRTM1,MAP2,NDN,NRXN3,NTRK2,OLFM1,OR10A4,PLXNA4,RELN,ROBO2,SEMA5A,SLIT2,SLIT3,UNC5A,UNC5D,WNT7A
GO:BP	neurogenesis	1.51656e-06	GO:0022008	5.81914	1665	543	78	22233	ADAMTSL1,AGBL4,ASTN1,ASTN2,BMP5,BMP7,CASZ1,CDH11,CNTN4,CNTN5,CTNNA2,CTNND2,DAB1,DCC,DNER,DPYSL5,DRD2,DSCAM,EDNRA,EGFR,EPHA10,EPHA6,FAT3,FUT9,GABRA5,GABRB2,GRID2,GRIN2A,GRXCR1,HCN1,KALRN,KIRREL3,LAMA2,LMX1A,LRTM1,MAGI2,MAP2,MDGA2,MYO16,MYT1L,NDN,NEUROD6,NRG3,NRXN3,NTM,NTRK3,NTRK2,OLFM1,OPCML,OR10A4,PCP4,PLXNA4,POSTN,PPFIA2,PROX1,PTPRG,PTPRQ,RELN,RIMS1,RIMS2,RIT2,ROBO2,RP1,SEMA5A,SFRP1,SLC12A5,SLIT…
GO:BP	regulation of system process	1.51656e-06	GO:0044057	5.81914	540	543	37	22233	ADRA1A,ADRA1B,ANK2,C1QTNF1,C6ORF142,CACNA1H,CACNA2D1,CTNNA3,DRD2,EDNRA,FGF12,GRIK2,GRIN2B,GRIN2A,HCN1,IGF1,KCNB2,KCNMB2,KCNN2,MTNR1B,MYOCD,NETO1,NMUR2,NOS1,NPSR1,PDE4B,PLCE1,RELN,RGS4,RIMS1,RIMS2,RYR2,SHISA6,SHISA9,TACR3,TRDN,WNT7A
GO:BP	synapse assembly	1.57519e-06	GO:0007416	5.80267	199	543	21	22233	CBLN4,CNTN5,DNER,DRD2,DSCAM,GABRB2,GABRB3,GRIA1,GRID2,KIRREL3,LINGO2,NRG3,NRXN3,NTRK2,PCDHB13,PCDHB2,PCDHB4,PCDHB6,ROBO2,SHANK2,WNT7A
GO:BP	cellular component morphogenesis	1.79963e-06	GO:0032989	5.74482	769	543	46	22233	ADAMTSL1,ANK2,BMP7,CDH11,CNTN4,CNTN5,CTNNA2,CTNND2,DAB1,DCC,DPYSL5,DRD2,DSCAM,EDNRA,EPHA10,EPHA6,KALRN,KIRREL3,LAMA2,LMX1A,LRTM1,MAP2,MYH14,MYO16,NDN,NEBL,NRXN3,NTRK2,OLFM1,OR10A4,PLXNA4,POSTN,PPFIA2,PROX1,RELN,RIMS1,RIMS2,ROBO2,SEMA5A,SLIT2,SLIT3,SPACA1,SYT1,UNC5A,UNC5D,WNT7A
GO:BP	cell part morphogenesis	1.92904e-06	GO:0032990	5.71466	669	543	42	22233	ADAMTSL1,BMP7,CDH11,CNTN4,CNTN5,CTNNA2,CTNND2,DAB1,DCC,DPYSL5,DRD2,DSCAM,EDNRA,EPHA10,EPHA6,KALRN,KIRREL3,LAMA2,LMX1A,LRTM1,MAP2,MYH14,MYO16,NDN,NRXN3,NTRK2,OLFM1,OR10A4,PLXNA4,POSTN,PPFIA2,RELN,RIMS1,RIMS2,ROBO2,SEMA5A,SLIT2,SLIT3,SYT1,UNC5A,UNC5D,WNT7A
GO:BP	plasma membrane bounded cell projection morphogenesis	1.98559e-06	GO:0120039	5.70211	645	543	41	22233	ADAMTSL1,BMP7,CDH11,CNTN4,CNTN5,CTNNA2,CTNND2,DAB1,DCC,DPYSL5,DRD2,DSCAM,EDNRA,EPHA10,EPHA6,KALRN,KIRREL3,LAMA2,LMX1A,LRTM1,MAP2,MYO16,NDN,NRXN3,NTRK2,OLFM1,OR10A4,PLXNA4,POSTN,PPFIA2,RELN,RIMS1,RIMS2,ROBO2,SEMA5A,SLIT2,SLIT3,SYT1,UNC5A,UNC5D,WNT7A
GO:BP	cell projection morphogenesis	2.42019e-06	GO:0048858	5.61615	650	543	41	22233	ADAMTSL1,BMP7,CDH11,CNTN4,CNTN5,CTNNA2,CTNND2,DAB1,DCC,DPYSL5,DRD2,DSCAM,EDNRA,EPHA10,EPHA6,KALRN,KIRREL3,LAMA2,LMX1A,LRTM1,MAP2,MYO16,NDN,NRXN3,NTRK2,OLFM1,OR10A4,PLXNA4,POSTN,PPFIA2,RELN,RIMS1,RIMS2,ROBO2,SEMA5A,SLIT2,SLIT3,SYT1,UNC5A,UNC5D,WNT7A
GO:BP	multicellular organism development	2.76785e-06	GO:0007275	5.55786	4450	543	161	22233	A1CF,ADAM12,ADAMTSL1,ADAM2,ADAM29,ADAMTS16,ADAMTS9,ADRA1A,AGBL4,ANK2,APOB,ASTN1,ASTN2,BMP5,BMP7,BMPER,C6,CA10,CADM2,CASZ1,CBLN4,CDH11,CDH13,CNTN4,CNTN5,COL4A2,CSMD1,CTNNA2,CTNND2,DAB1,DCC,DNER,DPYSL5,DRD2,DSCAM,EDNRA,EGFR,EPHA10,EPHA6,EYA4,FAT3,FGF12,FGF14,FRAS1,FUT9,GABRA5,GABRB2,GABRB3,GAL3ST1,GFRAL,GREM2,GRIA1,GRID2,GRIN2B,GRIN2A,GRXCR1,HCN1,HYDIN,IGF1,IGSF21,KALRN,JPH2,KCNK2,KIAA1217,KIRREL3,…
GO:BP	cellular process	3.49592e-06	GO:0009987	5.45644	16041	543	445	22233	A1CF,ADAM12,ADAMTS17,ADAMTS20,ADAMTSL1,ACSS3,ADAM2,ADAMTS16,ADAMTS9,ADARB2,ADCY2,ADRA1A,ADRA1B,AGBL4,ANK2,ANKRD34C,ANKS1B,ANO3,ANO4,AP3B2,APOB,ASB18,ASTN1,ASTN2,B3GALT5,BBOX1,BMP5,BMP7,BMPER,C10ORF90,C1QTNF1,C6ORF142,C6,C7,CACNA1A,CACNA1E,CACNA1H,CACNA2D1,CACNA2D3,CADM2,CAPN5,CADPS,CADPS2,CASZ1,CATSPER1,CBLN4,CDH11,CDH13,CDH18,CDH8,CEACAM5,CHST9,CLDN17,CLDN8,CLVS1,CNOT6L,CNTN4,CNTN3,CNTN5,CNTNAP4…
GO:BP	developmental process	4.44166e-06	GO:0032502	5.35245	6124	543	206	22233	A1CF,ADAM12,ADAMTS20,ADAMTSL1,ADAM2,ADAM29,ADAMTS16,ADAMTS9,ADRA1A,AGBL4,ANK2,APOB,ASTN1,ASTN2,BMP5,BMP7,BMPER,C6,CA10,CACNA1H,CADM2,CASZ1,CATSPER1,CBLN4,CDH11,CDH13,CDH18,CDH8,CEACAM5,CNTN4,CNTN5,COL4A2,COX7B2,CSMD1,CSN2,CTNNA2,CTNND2,DAB1,DCC,DEFB118,DMBT1,DNER,DPYSL5,DRD2,DSCAM,EDNRA,EGFR,EPHA10,EPHA6,ELSPBP1,EYA4,FAT3,FGF12,FGF14,FMN2,FRAS1,FUT9,GABRA5,GABRB2,GABRB3,GAL3ST1,GFRAL,GPC6,GREM2,G…
GO:BP	axon development	6.93266e-06	GO:0061564	5.1591	503	543	34	22233	ADAMTSL1,BMP7,CDH11,CNTN4,CNTN5,CTNNA2,DAB1,DCC,DPYSL5,DRD2,DSCAM,EDNRA,EPHA10,EPHA6,KALRN,LAMA2,LMX1A,LRTM1,MAP2,NDN,NEUROD6,NRXN3,NTRK2,OLFM1,OR10A4,PLXNA4,RELN,ROBO2,SEMA5A,SLIT2,SLIT3,UNC5A,UNC5D,WNT7A
GO:BP	animal organ development	9.23756e-06	GO:0048513	5.03444	2972	543	116	22233	ADAM2,ADAM29,ADAMTS16,ADAMTS9,ADRA1A,ANK2,BMP5,BMP7,BMPER,CA10,CACNA1H,CADM2,CDH11,CNTN4,CNTN5,CSMD1,CSN2,CTNNA2,DAB1,DCC,DNER,DRD2,DSCAM,EDNRA,EGFR,EYA4,FAT3,FGF12,FRAS1,GABRA5,GABRB2,GPC6,GREM2,GRIA1,GRID2,GRIN2B,GRIN2A,GRXCR1,HCN1,HTN1,HYDIN,IGF1,KALRN,IVL,JPH2,KCNK2,KIRREL3,KRT28,KRT3,KRT76,KRT9,LAMA2,LCE2A,LCE2D,LCE4A,LCE6A,LHCGR,LMX1A,MAGI2,MDGA2,MEGF11,MEIS2,MMP12,MTNR1B,MYH14,MYO16,MYO18B…
GO:BP	cell morphogenesis involved in neuron differentiation	1.21635e-05	GO:0048667	4.91494	565	543	36	22233	ADAMTSL1,BMP7,CDH11,CNTN4,CNTN5,CTNNA2,CTNND2,DAB1,DCC,DPYSL5,DRD2,DSCAM,EDNRA,EPHA10,EPHA6,KALRN,LAMA2,LMX1A,LRTM1,MAP2,NDN,NRXN3,NTRK2,OLFM1,OR10A4,PLXNA4,PPFIA2,PTPRQ,RELN,ROBO2,SEMA5A,SLIT2,SLIT3,UNC5A,UNC5D,WNT7A
GO:BP	regulation of transmembrane transporter activity	1.24816e-05	GO:0022898	4.90373	267	543	23	22233	ANK2,CACNA2D1,DRD2,EDNRA,FGF12,FGF14,HCN1,KCNAB1,JPH2,LRRC55,MTNR1B,NETO1,NOS1,PDE4B,PINK1,PPARGC1A,RELN,RYR2,SHISA6,SHISA9,TMEM49,TRDN,TRPC6
GO:BP	cell morphogenesis	1.38283e-05	GO:0000902	4.85923	939	543	50	22233	ADAMTSL1,BMP7,CDH11,CDH13,CDH18,CDH8,CNTN4,CNTN5,CTNNA2,CTNND2,DAB1,DCC,DPYSL5,DRD2,DSCAM,EDNRA,EGFR,EPHA10,EPHA6,KALRN,KIRREL3,LAMA2,LMX1A,LRTM1,MAP2,MYH14,MYO16,NDN,NRXN3,NTRK2,OLFM1,OR10A4,PKHD1,PLXNA4,POSTN,PPFIA2,PROX1,PTPRQ,RELN,RIMS1,RIMS2,ROBO2,SEMA5A,SLIT2,SLIT3,SYT1,UNC5A,UNC5D,WNT7A,YAP1
GO:BP	regulation of biological quality	1.38283e-05	GO:0065008	4.85923	2830	543	111	22233	A1CF,ADAMTS16,ADRA1A,ADRA1B,ANK2,ANO3,ANO4,BMP5,C10ORF90,C1QTNF1,CACNA1A,CACNA1H,CACNA2D1,CADPS,CADPS2,CATSPER1,CDH8,CHST9,CNOT6L,CNTN4,CSN2,CTNNA2,CTNNA3,CYP2C18,DCC,DGKB,DRD2,DSCAM,DSG1,EDNRA,ERC2,FGF12,GABRA5,GABRA6,GABRB2,GABRB3,GABRG3,GPC6,GRIA1,GRID1,GRID2,GRIK2,GRIK3,GRIN2B,GRIN2A,HCN1,IGF1,KCNA4,KALRN,JPH2,KCNH5,KCNH7,KCNK1,KCNK2,KCNMB2,KCNN2,KLK1,LHCGR,LINGO2,MAP2,MTNR1B,MYH14,NALCN,NETO…
GO:BP	glutamate receptor signaling pathway	1.82747e-05	GO:0007215	4.73815	50	543	10	22233	GRIA1,GRID1,GRID2,GRIK2,GRIK3,GRIN2B,GRM3,GRIN2A,GRM8,NECAB2
GO:BP	biological regulation	2.02413e-05	GO:0065007	4.69376	11827	543	346	22233	A1CF,ADAM12,ADAMTS20,ADAM2,ADAMTS16,ADAMTS9,ADCY2,ADRA1A,ADRA1B,AGBL4,ANK2,ANKRD34C,ANKS1B,ANO3,ANO4,APOB,ASB18,ASTN2,BMP5,BMP7,BMPER,C10ORF90,C1QTNF1,C6ORF142,C6,C7,CACNA1A,CACNA1E,CACNA1H,CACNA2D1,CACNA2D3,CAPN5,CADPS,CADPS2,CASZ1,CATSPER1,CDH11,CDH13,CDH8,CEACAM5,CHST9,CNOT6L,CNTN4,CNTNAP4,COL4A2,CPZ,CSN2,CST9L,CTNNA2,CTNNA3,CTNND2,CYP2C18,DAB1,DCC,DEFB118,DGKB,DLG2,DNER,DPP10,DPP6,DPYSL5,DRD2…
GO:BP	regulation of monoatomic ion transmembrane transporter activity	2.23867e-05	GO:0032412	4.65001	256	543	22	22233	ANK2,CACNA2D1,DRD2,EDNRA,FGF12,FGF14,HCN1,KCNAB1,JPH2,LRRC55,MTNR1B,NETO1,NOS1,PDE4B,PINK1,RELN,RYR2,SHISA6,SHISA9,TMEM49,TRDN,TRPC6
GO:BP	synaptic transmission, glutamatergic	2.29486e-05	GO:0035249	4.63924	108	543	14	22233	CDH8,DRD2,GRIA1,GRID1,GRID2,GRIK2,GRIK3,GRIN2B,GRM3,GRIN2A,GRM8,HCN1,RELN,SYT1
GO:BP	regulation of transporter activity	3.39954e-05	GO:0032409	4.46858	284	543	23	22233	ANK2,CACNA2D1,DRD2,EDNRA,FGF12,FGF14,HCN1,KCNAB1,JPH2,LRRC55,MTNR1B,NETO1,NOS1,PDE4B,PINK1,PPARGC1A,RELN,RYR2,SHISA6,SHISA9,TMEM49,TRDN,TRPC6
GO:BP	positive regulation of excitatory postsynaptic potential	4.35373e-05	GO:2000463	4.36114	32	543	8	22233	GRIN2B,GRIN2A,NETO1,RELN,RGS4,RIMS1,RIMS2,WNT7A
GO:BP	regulation of potassium ion transport	5.5551e-05	GO:0043266	4.25531	100	543	13	22233	ANK2,DPP10,DPP6,DRD2,KCNAB1,KCNIP4,KCNN2,LRRC55,MTNR1B,NETO1,NOS1,RGS7,RGS4
GO:BP	ionotropic glutamate receptor signaling pathway	6.77402e-05	GO:0035235	4.16915	24	543	7	22233	GRIA1,GRID1,GRID2,GRIK2,GRIK3,GRIN2B,GRIN2A
GO:BP	calcium ion transport	6.98586e-05	GO:0006816	4.15578	436	543	29	22233	ADRA1A,ANK2,CACNA1A,CACNA1E,CACNA1H,CACNA2D1,CACNA2D3,CATSPER1,CSN2,DRD2,EDNRA,GRIN2B,GRIN2A,JPH2,LHCGR,NALCN,NMUR2,NOS1,NPSR1,PDE4B,PKD2L2,PLCE1,RGS4,RYR2,SPINLW1,TMEM49,TRDN,TRPC6,TRPC7
GO:BP	regulation of cation channel activity	7.47926e-05	GO:2001257	4.12614	137	543	15	22233	ANK2,CACNA2D1,DRD2,EDNRA,FGF12,FGF14,HCN1,KCNAB1,JPH2,LRRC55,MTNR1B,NETO1,NOS1,PDE4B,TRDN
GO:BP	calcium ion transmembrane transport	8.959e-05	GO:0070588	4.04774	347	543	25	22233	ADRA1A,ANK2,CACNA1A,CACNA1E,CACNA1H,CACNA2D1,CACNA2D3,CATSPER1,DRD2,EDNRA,GRIN2B,GRIN2A,JPH2,LHCGR,NALCN,NOS1,NPSR1,PDE4B,PKD2L2,PLCE1,RYR2,TMEM49,TRDN,TRPC6,TRPC7
GO:BP	calcium-dependent cell-cell adhesion via plasma membrane cell adhesion molecules	0.00011155	GO:0016339	3.95253	48	543	9	22233	CDH11,CDH13,CDH18,CDH8,DSG1,PCDHB13,PCDHB2,PCDHB4,PCDHB6
GO:BP	action potential	0.000113815	GO:0001508	3.9438	142	543	15	22233	ADRA1A,ANK2,CACNA2D1,CTNNA3,FGF12,GRIA1,GRIK2,HCN1,KCNH7,KCNMB2,KCNN2,MTNR1B,MYH14,NTRK2,RYR2
GO:BP	modulation of excitatory postsynaptic potential	0.000130677	GO:0098815	3.8838	49	543	9	22233	GRIK2,GRIN2B,GRIN2A,NETO1,RELN,RGS4,RIMS1,RIMS2,WNT7A
GO:BP	heart process	0.00016387	GO:0003015	3.7855	247	543	20	22233	ADRA1A,ADRA1B,ANK2,CACNA1H,CACNA2D1,CTNNA3,DRD2,EDNRA,FGF12,HCN1,KCNN2,NOS1,PDE4B,RGS4,RYR2,SGCD,SGCZ,TACR3,TRDN,YAP1
GO:BP	cell-cell adhesion	0.000188566	GO:0098609	3.72454	919	543	46	22233	ASTN1,ASTN2,BMP5,BMP7,C1QTNF1,CADM2,CDH11,CDH13,CDH18,CDH8,CEACAM5,CLDN17,CLDN8,CNTN4,CNTN5,CTNNA2,CTNNA3,CTNND2,DAB1,DCC,DSCAM,DSG1,EGFR,FAT3,FUT9,GRID2,IGF1,IGSF21,KIRREL3,MAGI1,MEGF11,MUC21,NRXN3,PCDH18,PCDHA2,PCDHA6,PCDHA7,PCDHB13,PCDHB2,PCDHB4,PCDHB6,PKHD1,ROBO2,TJP1,TMEM49,UNC5D
GO:BP	regulation of biological process	0.000190152	GO:0050789	3.7209	11432	543	331	22233	A1CF,ADAM12,ADAMTS20,ADAM2,ADAMTS16,ADAMTS9,ADCY2,ADRA1A,ADRA1B,AGBL4,ANK2,ANKRD34C,ANKS1B,APOB,ASB18,ASTN2,BMP5,BMP7,BMPER,C10ORF90,C1QTNF1,C6ORF142,C6,C7,CACNA1A,CACNA1E,CACNA1H,CACNA2D1,CACNA2D3,CAPN5,CADPS,CADPS2,CASZ1,CATSPER1,CDH11,CDH13,CDH8,CEACAM5,CNOT6L,CNTN4,CNTNAP4,COL4A2,CPZ,CSN2,CST9L,CTNNA2,CTNNA3,CTNND2,DAB1,DCC,DEFB118,DGKB,DLG2,DNER,DPP10,DPP6,DPYSL5,DRD2,DSCAM,EDNRA,EGFLAM,EGFR…
GO:BP	keratinization	0.00019117	GO:0031424	3.71858	80	543	11	22233	IVL,KRT3,KRT76,LCE2A,LCE2D,LCE4A,LCE6A,SPRR1A,SPRR1B,SPRR2D,SPRR4
GO:BP	cellular response to stimulus	0.000191607	GO:0051716	3.71759	7029	543	221	22233	ADAM12,ADAMTS20,ADAM2,ADCY2,ADRA1A,ADRA1B,ANK2,ANKS1B,ASB18,BMP5,BMP7,BMPER,C1QTNF1,CACNA1A,CACNA1H,CACNA2D1,CAPN5,CDH13,COL4A2,CPZ,CPNE4,CTNND2,CYP2B6,CYP2C18,DAB1,DEFB118,DGKB,DLG2,DNER,DPYSL5,DRD2,DSCAM,EDNRA,EGFR,EPHA10,EPHA6,EYA4,FGF12,FGF14,FIBIN,FMN2,FMO2,GABRA5,GABRA6,GABRB2,GABRB3,GABRG3,GFRAL,GPC6,GPR139,GPR158,GPR26,GPR39,GPX6,GREM2,GRIA1,GRID1,GRID2,GRIK2,GRIK3,GRIN2B,GRM3,GRIN2A,GRM8…
GO:BP	behavior	0.000217255	GO:0007610	3.66303	647	543	36	22233	ADAM2,ASTN1,CNTNAP4,CSMD1,DAB1,DRD2,DSCAM,EGFR,FGF12,GABRA5,GFRAL,GRIA1,GRID1,GRIK2,GRIN2B,GRIN2A,HCN1,KALRN,KCNK2,KIRREL3,LMX1A,MEIS2,MRAP2,MTNR1B,MYH14,NETO1,NMUR2,NPSR1,NPY2R,NRXN3,NTRK2,RELN,SHANK2,SLC12A5,SORCS3,TACR3
GO:BP	regulation of metal ion transport	0.000249178	GO:0010959	3.60349	394	543	26	22233	ANK2,CACNA2D1,DPP10,DPP6,DRD2,FGF12,FGF14,KCNAB1,JPH2,KCNIP4,KCNN2,LHCGR,LRRC55,MTNR1B,NETO1,NKAIN3,NOS1,NPSR1,PDE4B,RGS7,RGS4,RYR2,SPINLW1,TMEM49,TRDN,TRPC6
GO:BP	plasma membrane bounded cell projection organization	0.000250816	GO:0120036	3.60064	1472	543	64	22233	ADAMTSL1,ADAMTS16,BMP5,BMP7,CDH11,CDH13,CNTN4,CNTN5,CTNNA2,CTNND2,DAB1,DCC,DPYSL5,DRD2,DSCAM,EDNRA,EPHA10,EPHA6,FAT3,FUT9,GRID2,GRIN2B,GRXCR1,HYDIN,IQUB,KALRN,KIRREL3,LAMA2,LMX1A,LRTM1,MAGI2,MAP2,MYO16,NDN,NEUROD6,NRXN3,NTRK3,NTRK2,OLFM1,OR10A4,PKHD1,PLCE1,PLXNA4,POSTN,PPFIA2,PTPRG,RELN,RIMS1,RIMS2,RIT2,ROBO2,RP1,SEMA5A,SFRP1,SLC12A5,SLIT2,SLIT3,SPAG16,SPOCK1,SYT1,UNC5A,UNC5D,WNT7A,YAP1
GO:BP	heart contraction	0.000269818	GO:0060047	3.56893	235	543	19	22233	ADRA1A,ADRA1B,ANK2,CACNA1H,CACNA2D1,CTNNA3,DRD2,EDNRA,FGF12,HCN1,KCNN2,NOS1,PDE4B,RGS4,RYR2,SGCD,SGCZ,TACR3,TRDN
GO:BP	cell projection organization	0.000278742	GO:0030030	3.5548	1509	543	65	22233	ADAMTSL1,ADAMTS16,BMP5,BMP7,CDH11,CDH13,CNTN4,CNTN5,CTNNA2,CTNND2,DAB1,DCC,DNAH9,DPYSL5,DRD2,DSCAM,EDNRA,EPHA10,EPHA6,FAT3,FUT9,GRID2,GRIN2B,GRXCR1,HYDIN,IQUB,KALRN,KIRREL3,LAMA2,LMX1A,LRTM1,MAGI2,MAP2,MYO16,NDN,NEUROD6,NRXN3,NTRK3,NTRK2,OLFM1,OR10A4,PKHD1,PLCE1,PLXNA4,POSTN,PPFIA2,PTPRG,RELN,RIMS1,RIMS2,RIT2,ROBO2,RP1,SEMA5A,SFRP1,SLC12A5,SLIT2,SLIT3,SPAG16,SPOCK1,SYT1,UNC5A,UNC5D,WNT7A,YAP1
GO:BP	regulation of presynaptic membrane potential	0.000290619	GO:0099505	3.53668	30	543	7	22233	GABRA5,GABRB2,GRIA1,GRIK2,GRIK3,GRIN2B,KCNA4
GO:BP	regulation of potassium ion transmembrane transport	0.000359929	GO:1901379	3.44378	86	543	11	22233	ANK2,DPP10,DPP6,KCNAB1,KCNIP4,KCNN2,LRRC55,MTNR1B,NETO1,RGS7,RGS4
GO:BP	muscle contraction	0.000411349	GO:0006936	3.38579	334	543	23	22233	ADRA1A,ADRA1B,ANK2,CACNA1H,CACNA2D1,CTNNA3,DRD2,EDNRA,FGF12,KCNB2,KCNN2,MYH13,MYH14,MYH4,MYOCD,NMUR2,NOS1,PDE4B,PLCE1,RYR2,SGCD,TACR3,TRDN
GO:BP	cognition	0.000438886	GO:0050890	3.35765	312	543	22	22233	ADAM2,CSMD1,DRD2,EGFR,GABRA5,GRIA1,GRIN2B,GRIN2A,GTF2A1L,KALRN,KCNK2,LHCGR,LMX1A,MEIS2,NETO1,NRXN3,NTRK2,RELN,SHANK2,SLC12A5,SORCS3,TUSC3
GO:BP	synaptic transmission, GABAergic	0.000476168	GO:0051932	3.32224	58	543	9	22233	ADRA1A,CNTNAP4,DRD2,GABRA5,GABRA6,GABRB2,GABRB3,GABRG3,NALCN
GO:BP	cardiac muscle tissue development	0.000510453	GO:0048738	3.29204	225	543	18	22233	ADAMTS9,ADRA1A,BMP5,BMP7,EDNRA,IGF1,JPH2,KCNK2,MYO18B,MYOCD,NEBL,NRG1,PROX1,RGS4,RYR2,SGCD,SGCZ,YAP1
GO:BP	neuronal action potential	0.000531164	GO:0019228	3.27477	33	543	7	22233	FGF12,GRIA1,GRIK2,HCN1,KCNMB2,MTNR1B,MYH14
GO:BP	muscle system process	0.000531164	GO:0003012	3.27477	414	543	26	22233	ADRA1A,ADRA1B,ANK2,C6ORF142,CACNA1H,CACNA2D1,CTNNA3,DRD2,EDNRA,FGF12,IGF1,KCNB2,KCNN2,MYH13,MYH14,MYH4,MYOCD,NMUR2,NOS1,PDE4B,PLCE1,RGS4,RYR2,SGCD,TACR3,TRDN
GO:BP	ligand-gated ion channel signaling pathway	0.000531164	GO:1990806	3.27477	33	543	7	22233	GRIA1,GRID1,GRID2,GRIK2,GRIK3,GRIN2B,GRIN2A
GO:BP	apoptotic process involved in luteolysis	0.000619437	GO:0061364	3.208	3	543	3	22233	ROBO2,SLIT2,SLIT3
GO:BP	regulation of synaptic plasticity	0.000642557	GO:0048167	3.19209	208	543	17	22233	CNTN4,DRD2,ERC2,GRIA1,GRID2,GRIK2,GRIN2B,GRIN2A,NETO1,NTRK2,RELN,RIMS1,RIMS2,SHANK2,SHISA6,SHISA9,SORCS3
GO:BP	negative chemotaxis	0.000686074	GO:0050919	3.16363	47	543	8	22233	LRTM1,NRG1,NRG3,PLXNA4,ROBO2,SEMA5A,SLIT2,SLIT3
GO:BP	positive regulation of synaptic transmission	0.000702608	GO:0050806	3.15329	168	543	15	22233	ADRA1A,DRD2,GRIA1,GRIK2,GRIN2B,GRIN2A,LAMA2,NALCN,NTRK2,PINK1,RELN,RIMS1,RIMS2,SHANK2,SYT1
GO:BP	positive regulation of monoatomic ion transmembrane transport	0.000801561	GO:0034767	3.09606	170	543	15	22233	ANK2,CACNA2D1,EDNRA,JPH2,LHCGR,LRRC55,NOS1,NPSR1,PINK1,RELN,RGS7,RYR2,TMEM49,TRDN,TRPC6
GO:BP	regulation of synaptic transmission, glutamatergic	0.000805816	GO:0051966	3.09376	78	543	10	22233	DRD2,GRIK2,GRIK3,GRIN2B,GRM3,GRIN2A,GRM8,HCN1,RELN,SYT1
GO:BP	learning	0.000851383	GO:0007612	3.06988	151	543	14	22233	ADAM2,CSMD1,DRD2,GABRA5,GRIN2A,KALRN,MEIS2,NETO1,NRXN3,NTRK2,RELN,SHANK2,SLC12A5,SORCS3
GO:BP	regulation of nervous system process	0.000871683	GO:0031644	3.05964	132	543	13	22233	FGF12,GRIK2,GRIN2B,GRIN2A,MTNR1B,NETO1,RELN,RGS4,RIMS1,RIMS2,SHISA6,SHISA9,WNT7A
GO:BP	anatomical structure morphogenesis	0.00097887	GO:0009653	3.00928	2608	543	96	22233	ADAM12,ADAMTSL1,ADAMTS16,ADAMTS9,ANK2,APOB,ASTN2,BMP5,BMP7,BMPER,CACNA1H,CDH11,CDH13,CDH18,CDH8,CNTN4,CNTN5,COL4A2,CSMD1,CTNNA2,CTNND2,DAB1,DCC,DPYSL5,DRD2,DSCAM,EDNRA,EGFR,EPHA10,EPHA6,EYA4,FAT3,FRAS1,GPC6,GREM2,GRID2,GRXCR1,HCN1,KALRN,KIRREL3,KLK3,KRT28,LAMA2,LBX2,LMX1A,LRTM1,MAGI2,MAP2,MEGF11,MEIS2,MMP12,MYH14,MYO16,MYO18B,MYOCD,NDN,NEBL,NOS1,NPY2R,NRG1,NRG3,NRXN3,NTRK2,OLFM1,OR10A4,PAPPA2,PIN…
GO:BP	neuron migration	0.00100993	GO:0001764	2.99571	174	543	15	22233	ASTN1,ASTN2,CTNNA2,DAB1,DCC,DNER,DRD2,FAT3,KIRREL3,NDN,NRG3,NTRK2,RELN,SPOCK1,UNC5D
GO:BP	striated muscle tissue development	0.0011258	GO:0014706	2.94854	241	543	18	22233	ADAMTS9,ADRA1A,BMP5,BMP7,EDNRA,IGF1,JPH2,KCNK2,MYO18B,MYOCD,NEBL,NRG1,PROX1,RGS4,RYR2,SGCD,SGCZ,YAP1
GO:BP	calcium ion transmembrane import into cytosol	0.0011258	GO:0097553	2.94854	197	543	16	22233	ADRA1A,ANK2,CACNA1A,CACNA1E,CACNA1H,CACNA2D1,DRD2,GRIN2B,GRIN2A,JPH2,LHCGR,NOS1,NPSR1,PLCE1,RYR2,TRDN
GO:BP	chloride transport	0.00114818	GO:0006821	2.93999	117	543	12	22233	ANO3,ANO4,CLDN17,GABRA5,GABRA6,GABRB2,GABRB3,GABRG3,NMUR2,OCA2,SLC12A5,SLC5A8
GO:BP	regulation of neuron projection development	0.00128307	GO:0010975	2.89175	439	543	26	22233	BMP5,BMP7,CTNNA2,DAB1,DCC,DPYSL5,DSCAM,FAT3,FUT9,GRID2,KALRN,MAGI2,MAP2,NTRK3,NTRK2,PLXNA4,PPFIA2,PTPRG,RELN,RIT2,ROBO2,SEMA5A,SFRP1,SLIT2,SPOCK1,WNT7A
GO:BP	chloride transmembrane transport	0.00136807	GO:1902476	2.86389	101	543	11	22233	ANO3,ANO4,CLDN17,GABRA5,GABRA6,GABRB2,GABRB3,GABRG3,NMUR2,OCA2,SLC12A5
GO:BP	regulation of heart rate	0.00136807	GO:0002027	2.86389	101	543	11	22233	ADRA1A,ADRA1B,ANK2,CACNA2D1,CTNNA3,DRD2,EDNRA,HCN1,RGS4,RYR2,TACR3
GO:BP	regulation of heart contraction	0.00138045	GO:0008016	2.85998	201	543	16	22233	ADRA1A,ADRA1B,ANK2,CACNA1H,CACNA2D1,CTNNA3,DRD2,EDNRA,HCN1,KCNN2,NOS1,PDE4B,RGS4,RYR2,TACR3,TRDN
GO:BP	excitatory postsynaptic potential	0.00147369	GO:0060079	2.83159	102	543	11	22233	DRD2,GRID2,GRIK2,GRIN2B,GRIN2A,NETO1,RELN,RGS4,RIMS1,RIMS2,WNT7A
GO:BP	negative regulation of synaptic transmission, glutamatergic	0.00147369	GO:0051967	2.83159	9	543	4	22233	DRD2,GRIK2,GRIK3,HCN1
GO:BP	learning or memory	0.00160116	GO:0007611	2.79557	272	543	19	22233	ADAM2,CSMD1,DRD2,EGFR,GABRA5,GRIA1,GRIN2B,GRIN2A,KALRN,KCNK2,LMX1A,MEIS2,NETO1,NRXN3,NTRK2,RELN,SHANK2,SLC12A5,SORCS3
GO:BP	positive regulation of transporter activity	0.00163297	GO:0032411	2.78702	122	543	12	22233	ANK2,CACNA2D1,EDNRA,JPH2,LRRC55,PINK1,PPARGC1A,RELN,RYR2,TMEM49,TRDN,TRPC6
GO:BP	regulation of blood circulation	0.00168062	GO:1903522	2.77453	250	543	18	22233	ADRA1A,ADRA1B,ANK2,CACNA1H,CACNA2D1,CTNNA3,DRD2,EDNRA,HCN1,KCNMB2,KCNN2,MTNR1B,NOS1,PDE4B,RGS4,RYR2,TACR3,TRDN
GO:BP	inorganic anion transmembrane transport	0.00188761	GO:0098661	2.72409	124	543	12	22233	ANO3,ANO4,CLDN17,GABRA5,GABRA6,GABRB2,GABRB3,GABRG3,NMUR2,OCA2,SLC12A5,SLC5A8
GO:BP	melanin biosynthetic process from tyrosine	0.00199031	GO:0006583	2.70108	4	543	3	22233	OCA2,SLC45A2,TYR
GO:BP	regulation of negative chemotaxis	0.00199031	GO:0050923	2.70108	4	543	3	22233	PLXNA4,ROBO2,SLIT2
GO:BP	developmental cell growth	0.00200428	GO:0048588	2.69804	231	543	17	22233	ADRA1A,DCC,DSCAM,EDNRA,IGF1,MAP2,NDN,OLFM1,PLXNA4,POSTN,RGS4,RIMS1,RIMS2,SEMA5A,SLIT2,SLIT3,SYT1
GO:BP	negative regulation of synaptic transmission	0.00209861	GO:0050805	2.67807	56	543	8	22233	DRD2,GRIA1,GRID2,GRIK2,GRIK3,HCN1,SHANK2,SORCS3
GO:BP	chemical synaptic transmission, postsynaptic	0.00213075	GO:0099565	2.67147	107	543	11	22233	DRD2,GRID2,GRIK2,GRIN2B,GRIN2A,NETO1,RELN,RGS4,RIMS1,RIMS2,WNT7A
GO:BP	netrin-activated signaling pathway	0.00223159	GO:0038007	2.65139	10	543	4	22233	DSCAM,TJP1,UNC5A,UNC5D
GO:BP	positive regulation of ion transmembrane transporter activity	0.00248881	GO:0032414	2.60401	109	543	11	22233	ANK2,CACNA2D1,EDNRA,JPH2,LRRC55,PINK1,RELN,RYR2,TMEM49,TRDN,TRPC6
GO:BP	regulation of action potential	0.00263479	GO:0098900	2.57925	58	543	8	22233	ADRA1A,ANK2,CACNA2D1,CTNNA3,FGF12,HCN1,MTNR1B,RYR2
GO:BP	cell growth	0.00280615	GO:0016049	2.55189	491	543	27	22233	ADRA1A,DCC,DSCAM,EDNRA,EGFR,IGF1,LMX1A,MAP2,MYOCD,NDN,NRG1,NRG3,OLFM1,PAPPA2,PLCE1,PLXNA4,POSTN,RGS4,RIMS1,RIMS2,SEMA5A,SFRP1,SLIT2,SLIT3,SPOCK1,SYT1,YAP1
GO:BP	calcium ion transport into cytosol	0.00298048	GO:0060402	2.52571	31	543	6	22233	ADRA1A,CACNA2D1,JPH2,LHCGR,NOS1,RYR2
GO:BP	regulation of transport	0.00300883	GO:0051049	2.5216	1716	543	67	22233	ANK2,C1QTNF1,CACNA1A,CACNA1E,CACNA1H,CACNA2D1,CACNA2D3,CADPS,CADPS2,CATSPER1,CDH13,DPP10,DPP6,DRD2,EDNRA,ERC2,FGF12,FGF14,GRIN2B,GRIN2A,HCN1,IGF1,KCNA4,KCNAB1,KALRN,JPH2,KCNB2,KCNH5,KCNH7,KCNIP4,KCNN2,KCNU1,LHCGR,LRRC55,MAGI2,MAP2,MTNR1B,NALCN,NECAB2,NETO1,NKAIN3,NOS1,NPSR1,NRG1,PDE4B,PINK1,PPARGC1A,PPFIA2,PTPRN2,RELN,RGS7,RGS4,RIMS1,RIMS2,RIT2,RYR2,SFRP1,SHISA6,SHISA9,SPACA3,SPINLW1,SYT1,TMEM49,…
GO:BP	neuron recognition	0.0032902	GO:0008038	2.48278	45	543	7	22233	CNTN4,DSCAM,NDN,NTM,OPCML,ROBO2,SEMA5A
GO:BP	heart development	0.00355178	GO:0007507	2.44955	582	543	30	22233	ADAMTS9,ADRA1A,ANK2,BMP5,BMP7,CDH11,EDNRA,EGFR,FGF12,IGF1,JPH2,KCNK2,MYO18B,MYOCD,NEBL,NPY2R,NRG1,NTRK3,OLFM1,PLCE1,PLXNA4,PROX1,RGS4,ROBO2,RYR2,SGCD,SGCZ,SLIT2,SLIT3,YAP1
GO:BP	blood circulation	0.00355178	GO:0008015	2.44955	499	543	27	22233	ADAMTS16,ADRA1A,ADRA1B,ANK2,CACNA1H,CACNA2D1,CTNNA3,DRD2,EDNRA,FGF12,HCN1,KCNMB2,KCNN2,KLK1,LPA,MTNR1B,NOS1,PDE4B,POSTN,RGS4,RYR2,SGCD,SGCZ,SLIT2,TACR3,TJP1,TRDN
GO:BP	circulatory system process	0.00386023	GO:0003013	2.41339	585	543	30	22233	ADAMTS16,ADRA1A,ADRA1B,ANK2,CACNA1H,CACNA2D1,CTNNA3,DRD2,EDNRA,FGF12,HCN1,KCNMB2,KCNN2,KLK1,LPA,MTNR1B,NOS1,PDE4B,POSTN,RGS4,RYR2,SGCD,SGCZ,SLC5A1,SLCO2B1,SLIT2,TACR3,TJP1,TRDN,YAP1
GO:BP	circulatory system development	0.00391889	GO:0072359	2.40684	1091	543	47	22233	ADAM12,ADAMTS9,ADRA1A,ANK2,APOB,BMP5,BMP7,BMPER,CDH11,CDH13,COL4A2,EDNRA,EGFR,FGF12,IGF1,JPH2,KCNK2,KLK3,MYO18B,MYOCD,NEBL,NPY2R,NRG1,NRXN3,NTRK3,NTRK2,OLFM1,PLCE1,PLXNA4,PROX1,RGS4,ROBO2,RYR2,SCG2,SEMA5A,SERPINB7,SFRP1,SGCD,SGCZ,SLIT2,SLIT3,SMOC2,SPINK5,TJP1,TMEM215,WNT7A,YAP1
GO:BP	developmental growth involved in morphogenesis	0.00412074	GO:0060560	2.38502	247	543	17	22233	DCC,DSCAM,EDNRA,MAGI2,MAP2,NDN,OLFM1,PLXNA4,POSTN,RIMS1,RIMS2,SEMA5A,SFRP1,SLIT2,SLIT3,SYT1,YAP1
GO:BP	cell differentiation	0.00425455	GO:0030154	2.37115	4127	543	135	22233	ADAM12,ADAMTS20,ADAMTSL1,ADAMTS9,ADRA1A,AGBL4,ANK2,APOB,ASTN1,ASTN2,BMP5,BMP7,CACNA1H,CASZ1,CATSPER1,CDH11,CEACAM5,CNTN4,CNTN5,COL4A2,CTNNA2,CTNND2,DAB1,DCC,DMBT1,DNER,DPYSL5,DRD2,DSCAM,EDNRA,EGFR,EPHA10,EPHA6,ELSPBP1,EYA4,FAT3,FMN2,FUT9,GABRA5,GABRB2,GRID2,GRIN2A,GRXCR1,HCN1,HNF4G,HYDIN,IGF1,KALRN,IVL,KIRREL3,KRT28,KRT3,KRT76,KRT9,LAMA2,LBX2,LCE2A,LCE2D,LCE4A,LCE6A,LMX1A,LRTM1,MAGI2,MAP2,MDGA2,M…
GO:BP	cellular developmental process	0.0042729	GO:0048869	2.36928	4128	543	135	22233	ADAM12,ADAMTS20,ADAMTSL1,ADAMTS9,ADRA1A,AGBL4,ANK2,APOB,ASTN1,ASTN2,BMP5,BMP7,CACNA1H,CASZ1,CATSPER1,CDH11,CEACAM5,CNTN4,CNTN5,COL4A2,CTNNA2,CTNND2,DAB1,DCC,DMBT1,DNER,DPYSL5,DRD2,DSCAM,EDNRA,EGFR,EPHA10,EPHA6,ELSPBP1,EYA4,FAT3,FMN2,FUT9,GABRA5,GABRB2,GRID2,GRIN2A,GRXCR1,HCN1,HNF4G,HYDIN,IGF1,KALRN,IVL,KIRREL3,KRT28,KRT3,KRT76,KRT9,LAMA2,LBX2,LCE2A,LCE2D,LCE4A,LCE6A,LMX1A,LRTM1,MAGI2,MAP2,MDGA2,M…
GO:BP	positive regulation of transmembrane transport	0.00431347	GO:0034764	2.36517	225	543	16	22233	ANK2,CACNA2D1,EDNRA,IGF1,JPH2,LHCGR,LRRC55,NOS1,NPSR1,PINK1,RELN,RGS7,RYR2,TMEM49,TRDN,TRPC6
GO:BP	positive regulation of monoatomic ion transport	0.00431347	GO:0043270	2.36517	225	543	16	22233	ANK2,CACNA2D1,EDNRA,FGF12,JPH2,LHCGR,LRRC55,NOS1,NPSR1,PINK1,RELN,RGS7,RYR2,TMEM49,TRDN,TRPC6
GO:BP	regulation of plasma membrane bounded cell projection organization	0.00461069	GO:0120035	2.33623	621	543	31	22233	ADAMTS16,BMP5,BMP7,CTNNA2,DAB1,DCC,DPYSL5,DSCAM,FAT3,FUT9,GRID2,GRIN2B,KALRN,MAGI2,MAP2,NTRK3,NTRK2,PLCE1,PLXNA4,PPFIA2,PTPRG,RELN,RIT2,ROBO2,RP1,SEMA5A,SFRP1,SLIT2,SPOCK1,WNT7A,YAP1
GO:BP	central nervous system neuron differentiation	0.00485509	GO:0021953	2.3138	182	543	14	22233	AGBL4,CDH11,DCC,DRD2,GRID2,LMX1A,MAP2,MDGA2,NTRK2,PLXNA4,PROX1,SLIT2,SPOCK1,WNT7A
GO:BP	inorganic anion transport	0.00605793	GO:0015698	2.21768	164	543	13	22233	ANO3,ANO4,CLDN17,GABRA5,GABRA6,GABRB2,GABRB3,GABRG3,NMUR2,OCA2,SLC12A5,SLC22A6,SLC5A8
GO:BP	regulation of localization	0.00605793	GO:0032879	2.21768	2067	543	76	22233	ANK2,APOB,ASTN2,BMPER,C1QTNF1,CACNA1A,CACNA1E,CACNA1H,CACNA2D1,CACNA2D3,CADPS,CADPS2,CATSPER1,CDH13,DPP10,DPP6,DRD2,EDNRA,EGFR,ERC2,FGF12,FGF14,GPC6,GRIN2B,GRIN2A,HCN1,IGF1,KCNA4,KCNAB1,KALRN,JPH2,KCNB2,KCNH5,KCNH7,KCNIP4,KCNN2,KCNU1,LHCGR,LRRC55,MAGI2,MAP2,MRAP2,MTNR1B,NALCN,NECAB2,NETO1,NKAIN3,NOS1,NPSR1,NRG1,PDE4B,PINK1,PLCE1,PPARGC1A,PPFIA2,PTPRN2,RELN,RGS7,RGS4,RIMS1,RIMS2,RIT2,RYR2,SFRP1,SH…
GO:BP	regulation of cell projection organization	0.00665343	GO:0031344	2.17695	636	543	31	22233	ADAMTS16,BMP5,BMP7,CTNNA2,DAB1,DCC,DPYSL5,DSCAM,FAT3,FUT9,GRID2,GRIN2B,KALRN,MAGI2,MAP2,NTRK3,NTRK2,PLCE1,PLXNA4,PPFIA2,PTPRG,RELN,RIT2,ROBO2,RP1,SEMA5A,SFRP1,SLIT2,SPOCK1,WNT7A,YAP1
GO:BP	cardiac chamber development	0.00665343	GO:0003205	2.17695	166	543	13	22233	ANK2,BMP5,BMP7,EDNRA,KCNK2,MYOCD,NPY2R,NRG1,PROX1,ROBO2,RYR2,SLIT2,SLIT3
GO:BP	positive regulation of cytosolic calcium ion concentration	0.00665343	GO:0007204	2.17695	166	543	13	22233	ADRA1A,ADRA1B,C1QTNF1,CACNA1A,CACNA2D1,EDNRA,JPH2,LHCGR,NMUR2,NOS1,PLCE1,RYR2,TRPC6
GO:BP	associative learning	0.00665343	GO:0008306	2.17695	85	543	9	22233	ADAM2,CSMD1,DRD2,GABRA5,GRIN2A,MEIS2,NETO1,RELN,SHANK2
GO:BP	monoatomic anion transport	0.00665343	GO:0006820	2.17695	166	543	13	22233	ANO3,ANO4,CLDN17,GABRA5,GABRA6,GABRB2,GABRB3,GABRG3,NMUR2,OCA2,SLC12A5,SLC22A6,SLC5A8
GO:BP	cardiocyte differentiation	0.00681579	GO:0035051	2.16648	145	543	12	22233	ADRA1A,BMP7,EDNRA,EGFR,IGF1,MYO18B,MYOCD,NEBL,NRG1,PROX1,RGS4,SGCD
GO:BP	regulation of cell growth	0.00685277	GO:0001558	2.16413	414	543	23	22233	DCC,DSCAM,EGFR,IGF1,LMX1A,MAP2,MYOCD,NRG1,NRG3,OLFM1,PAPPA2,PLCE1,PLXNA4,RGS4,RIMS1,RIMS2,SEMA5A,SFRP1,SLIT2,SLIT3,SPOCK1,SYT1,YAP1
GO:BP	transmission of nerve impulse	0.00695092	GO:0019226	2.15796	68	543	8	22233	FGF12,GRIA1,GRIK2,HCN1,KCNMB2,MTNR1B,MYH14,NTRK2
GO:BP	epidermal cell differentiation	0.00718192	GO:0009913	2.14376	237	543	16	22233	GRXCR1,IVL,KRT3,KRT76,LCE2A,LCE2D,LCE4A,LCE6A,PTPRQ,SPINK5,SPRR1A,SPRR1B,SPRR2D,SPRR4,USH2A,YAP1
GO:BP	central nervous system development	0.00795555	GO:0007417	2.09933	1006	543	43	22233	AGBL4,BMP5,BMP7,CA10,CADM2,CDH11,CNTN4,CNTN5,CTNNA2,DAB1,DCC,DNER,DRD2,EGFR,GRIA1,GRID2,GRIN2B,GRIN2A,HYDIN,KIRREL3,LMX1A,MAP2,MDGA2,MEIS2,MYO16,NDN,NEUROD6,NMUR2,NRG3,NTRK2,PCDH18,PLXNA4,PROX1,RELN,ROBO2,SEMA5A,SFRP1,SLIT2,SPINK5,SPOCK1,TACC2,TFAP2D,WNT7A
GO:BP	positive regulation of cation transmembrane transport	0.00799125	GO:1904064	2.09739	148	543	12	22233	ANK2,CACNA2D1,EDNRA,JPH2,LHCGR,LRRC55,NOS1,NPSR1,RGS7,RYR2,TMEM49,TRDN
GO:BP	regulation of muscle system process	0.00889652	GO:0090257	2.05078	218	543	15	22233	ADRA1A,ADRA1B,ANK2,C6ORF142,CTNNA3,IGF1,KCNB2,MYOCD,NMUR2,NOS1,PDE4B,PLCE1,RGS4,RYR2,TACR3
GO:BP	regulation of neuronal synaptic plasticity	0.00898198	GO:0048168	2.04663	54	543	7	22233	DRD2,GRIK2,GRIN2B,GRIN2A,NETO1,SHISA6,SHISA9
GO:BP	cardiac muscle cell contraction	0.00996366	GO:0086003	2.00158	72	543	8	22233	ANK2,CACNA2D1,CTNNA3,FGF12,KCNN2,PDE4B,RYR2,SGCD
GO:BP	positive regulation of heart rate	0.00996366	GO:0010460	2.00158	26	543	5	22233	ADRA1A,ADRA1B,RGS4,RYR2,TACR3
GO:BP	regulation of calcium ion transmembrane transporter activity	0.010363	GO:1901019	1.98451	91	543	9	22233	ANK2,CACNA2D1,DRD2,JPH2,NOS1,PDE4B,RYR2,TMEM49,TRDN
GO:BP	cell development	0.0111737	GO:0048468	1.9518	2675	543	92	22233	ADAMTSL1,ADRA1A,AGBL4,ANK2,BMP5,BMP7,CDH11,CNTN4,CNTN5,CTNNA2,CTNND2,DAB1,DCC,DNER,DPYSL5,DRD2,DSCAM,EDNRA,EPHA10,EPHA6,ELSPBP1,FAT3,FMN2,FUT9,GABRA5,GABRB2,GRID2,GRXCR1,HCN1,HYDIN,IGF1,KALRN,KIRREL3,LAMA2,LMX1A,LRTM1,MAGI2,MAP2,MEIS2,MYO16,MYO18B,MYT1L,NDN,NEBL,NEUROD6,NRG1,NRXN3,NTM,NTRK3,NTRK2,OCA2,OLFM1,OPCML,OR10A4,PACRG,PDILT,PINK1,PKHD1,PLXNA4,POSTN,PPFIA2,PROX1,PTPRG,PTPRQ,RELN,RGS4,RIMS1…
GO:BP	brain development	0.0111937	GO:0007420	1.95103	718	543	33	22233	BMP5,BMP7,CA10,CADM2,CNTN4,CNTN5,CTNNA2,DAB1,DRD2,EGFR,GRIA1,GRID2,GRIN2B,GRIN2A,HYDIN,KIRREL3,LMX1A,MEIS2,MYO16,NEUROD6,NRG3,NTRK2,PCDH18,PLXNA4,PROX1,RELN,ROBO2,SEMA5A,SFRP1,SLIT2,TACC2,TFAP2D,WNT7A
GO:BP	cardiac muscle contraction	0.0114108	GO:0060048	1.94269	133	543	11	22233	ADRA1A,ADRA1B,ANK2,CACNA2D1,CTNNA3,FGF12,KCNN2,NOS1,PDE4B,RYR2,SGCD
GO:BP	cell recognition	0.0122568	GO:0008037	1.91162	156	543	12	22233	ADAM2,CNTN4,DSCAM,NDN,NTM,OPCML,PCDHA7,PCDHB6,ROBO2,SEMA5A,SPACA3,SPAM1
GO:BP	regulation of SA node cell action potential	0.0123621	GO:0098907	1.90791	7	543	3	22233	ANK2,HCN1,RYR2
GO:BP	neuron cell-cell adhesion	0.0132233	GO:0007158	1.87866	16	543	4	22233	ASTN1,ASTN2,CNTN4,NRXN3
GO:BP	regulation of muscle contraction	0.013515	GO:0006937	1.86918	158	543	12	22233	ADRA1A,ADRA1B,ANK2,CTNNA3,KCNB2,MYOCD,NMUR2,NOS1,PDE4B,PLCE1,RYR2,TACR3
GO:BP	neuron projection extension	0.0135542	GO:1990138	1.86792	181	543	13	22233	DSCAM,EDNRA,MAP2,NDN,OLFM1,PLXNA4,POSTN,RIMS1,RIMS2,SEMA5A,SLIT2,SLIT3,SYT1
GO:BP	gamma-aminobutyric acid signaling pathway	0.0135542	GO:0007214	1.86792	28	543	5	22233	GABRA5,GABRA6,GABRB2,GABRB3,GABRG3
GO:BP	positive regulation of calcium ion transmembrane transporter activity	0.014899	GO:1901021	1.82684	43	543	6	22233	ANK2,CACNA2D1,JPH2,RYR2,TMEM49,TRDN
GO:BP	startle response	0.0157369	GO:0001964	1.80308	29	543	5	22233	CSMD1,CTNNA2,DRD2,GRID2,GRIN2A
GO:BP	head development	0.0157369	GO:0060322	1.80308	765	543	34	22233	BMP5,BMP7,CA10,CADM2,CNTN4,CNTN5,CTNNA2,DAB1,DRD2,EDNRA,EGFR,GRIA1,GRID2,GRIN2B,GRIN2A,HYDIN,KIRREL3,LMX1A,MEIS2,MYO16,NEUROD6,NRG3,NTRK2,PCDH18,PLXNA4,PROX1,RELN,ROBO2,SEMA5A,SFRP1,SLIT2,TACC2,TFAP2D,WNT7A
GO:BP	cell communication involved in cardiac conduction	0.0157698	GO:0086065	1.80217	60	543	7	22233	ANK2,CACNA2D1,CTNNA3,HCN1,KCNN2,RYR2,TRDN
GO:BP	adenylate cyclase-modulating G protein-coupled receptor signaling pathway	0.0167798	GO:0007188	1.77521	234	543	15	22233	ADCY2,ADRA1A,ADRA1B,DRD2,EDNRA,GPR26,GRIK3,GRM3,GRM8,LHCGR,MRAP2,NPY2R,PDE4B,RIMS2,RIT2
GO:BP	dendrite development	0.0167798	GO:0016358	1.77521	234	543	15	22233	BMP5,BMP7,CTNNA2,CTNND2,DAB1,DCC,DPYSL5,DSCAM,FAT3,KALRN,MAP2,PPFIA2,RELN,SLC12A5,WNT7A
GO:BP	monoatomic anion transmembrane transport	0.0173857	GO:0098656	1.75981	141	543	11	22233	ANO3,ANO4,CLDN17,GABRA5,GABRA6,GABRB2,GABRB3,GABRG3,NMUR2,OCA2,SLC12A5
GO:BP	luteolysis	0.0179898	GO:0001554	1.74497	8	543	3	22233	ROBO2,SLIT2,SLIT3
GO:BP	cerebellar granular layer formation	0.0179898	GO:0021684	1.74497	8	543	3	22233	GRID2,PROX1,WNT7A
GO:BP	cerebellar granule cell differentiation	0.0179898	GO:0021707	1.74497	8	543	3	22233	GRID2,PROX1,WNT7A
GO:BP	actin-mediated cell contraction	0.0185653	GO:0070252	1.7313	100	543	9	22233	ANK2,CACNA2D1,CTNNA3,FGF12,KCNN2,MYH4,PDE4B,RYR2,SGCD
GO:BP	memory	0.0199978	GO:0007613	1.69902	122	543	10	22233	CSMD1,DRD2,GRIA1,GRIN2A,KALRN,KCNK2,LMX1A,NETO1,RELN,SORCS3
GO:BP	regulation of synapse organization	0.0200757	GO:0050807	1.69733	239	543	15	22233	CDH8,CTNNA2,DGKB,DRD2,GRID1,GRID2,GRIN2B,KALRN,LINGO2,NTRK2,PPFIA2,RELN,ROBO2,SHANK2,WNT7A
GO:BP	retina morphogenesis in camera-type eye	0.0201228	GO:0060042	1.69631	63	543	7	22233	DSCAM,FAT3,HCN1,MEGF11,NTRK2,PROX1,RP1
GO:BP	response to amphetamine	0.0202913	GO:0001975	1.69269	31	543	5	22233	DRD2,EDNRA,GRIN2A,RGS7,RGS4
GO:BP	cardiac chamber morphogenesis	0.0220468	GO:0003206	1.65665	124	543	10	22233	BMP5,BMP7,EDNRA,NPY2R,NRG1,PROX1,ROBO2,RYR2,SLIT2,SLIT3
GO:BP	regulation of postsynapse organization	0.0220468	GO:0099175	1.65665	103	543	9	22233	DGKB,GRID1,GRID2,GRIN2B,KALRN,PPFIA2,RELN,SHANK2,WNT7A
GO:BP	regulation of cellular process	0.0220468	GO:0050794	1.65665	10882	543	302	22233	A1CF,ADAM12,ADAMTS20,ADAM2,ADAMTS16,ADAMTS9,ADCY2,ADRA1A,ADRA1B,AGBL4,ANK2,ANKRD34C,ANKS1B,APOB,ASB18,ASTN2,BMP5,BMP7,BMPER,C10ORF90,C1QTNF1,C6ORF142,CACNA1A,CACNA1E,CACNA1H,CACNA2D1,CACNA2D3,CAPN5,CADPS,CADPS2,CASZ1,CATSPER1,CDH11,CDH13,CDH8,CEACAM5,CNOT6L,CNTN4,CNTNAP4,COL4A2,CPZ,CTNNA2,CTNNA3,CTNND2,DAB1,DCC,DEFB118,DGKB,DNER,DPP10,DPP6,DPYSL5,DRD2,DSCAM,EDNRA,EGFLAM,EGFR,ELAVL2,EPHA10,EPHA6,E…
GO:BP	response to amine	0.0220468	GO:0014075	1.65665	47	543	6	22233	DRD2,EDNRA,GRIA1,GRIN2A,RGS7,RGS4
GO:BP	keratinocyte differentiation	0.0229718	GO:0030216	1.63881	170	543	12	22233	IVL,KRT3,KRT76,LCE2A,LCE2D,LCE4A,LCE6A,SPRR1A,SPRR1B,SPRR2D,SPRR4,YAP1
GO:BP	cardiac ventricle development	0.0230422	GO:0003231	1.63748	125	543	10	22233	EDNRA,KCNK2,MYOCD,NPY2R,NRG1,PROX1,ROBO2,RYR2,SLIT2,SLIT3
GO:BP	muscle tissue development	0.0236598	GO:0060537	1.62599	404	543	21	22233	ADAMTS9,ADRA1A,BMP5,BMP7,DNER,EDNRA,IGF1,JPH2,KCNK2,MYH14,MYO18B,MYOCD,NEBL,NRG1,PPARGC1A,PROX1,RGS4,RYR2,SGCD,SGCZ,YAP1
GO:BP	adenylate cyclase-inhibiting G protein-coupled glutamate receptor signaling pathway	0.0247993	GO:0007196	1.60556	9	543	3	22233	GRIK3,GRM3,GRM8
GO:BP	tissue development	0.0252102	GO:0009888	1.59842	1948	543	69	22233	ADAMTS16,ADAMTS9,ADRA1A,ASTN2,BMP5,BMP7,BMPER,COL4A2,CSMD1,DMBT1,DNER,EDNRA,EGFR,FRAS1,GPC6,GRXCR1,HTN1,HYDIN,IGF1,IVL,JPH2,KCNK2,KRT28,KRT3,KRT76,KRT9,LBX2,LCE2A,LCE2D,LCE4A,LCE6A,MAGI2,MMP12,MYH14,MYO18B,MYOCD,NEBL,NELL1,NRG1,OLFM1,PKHD1,PLXNA4,POSTN,PPARGC1A,PRLR,PROX1,PTPRQ,RGS4,ROBO2,RYR2,SBNO2,SEMA5A,SERPINB7,SFRP1,SGCD,SGCZ,SLC22A6,SLC9A4,SLIT2,SPINK5,SPRR1A,SPRR1B,SPRR2D,SPRR4,STATH,TJP1,…
GO:BP	regulation of synapse structure or activity	0.0252908	GO:0050803	1.59704	246	543	15	22233	CDH8,CTNNA2,DGKB,DRD2,GRID1,GRID2,GRIN2B,KALRN,LINGO2,NTRK2,PPFIA2,RELN,ROBO2,SHANK2,WNT7A
GO:BP	actin filament-based movement	0.0253893	GO:0030048	1.59535	127	543	10	22233	ANK2,CACNA2D1,CTNNA3,FGF12,KCNN2,MYH14,MYH4,PDE4B,RYR2,SGCD
GO:BP	cardiac muscle cell action potential involved in contraction	0.0294027	GO:0086002	1.53161	50	543	6	22233	ANK2,CACNA2D1,CTNNA3,FGF12,KCNN2,RYR2
GO:BP	epithelial cell differentiation	0.0294027	GO:0030855	1.53161	707	543	31	22233	BMP5,BMP7,DMBT1,EDNRA,GRXCR1,HYDIN,IVL,KRT28,KRT3,KRT76,KRT9,LCE2A,LCE2D,LCE4A,LCE6A,MAGI2,NRG1,PKHD1,PRLR,PROX1,PTPRQ,SLC9A4,SPINK5,SPRR1A,SPRR1B,SPRR2D,SPRR4,TJP1,USH2A,WNT7A,YAP1
GO:BP	central nervous system neuron development	0.0308376	GO:0021954	1.51092	88	543	8	22233	AGBL4,CDH11,DCC,DRD2,MAP2,NTRK2,PLXNA4,SLIT2
GO:BP	striated muscle contraction	0.0309684	GO:0006941	1.50908	177	543	12	22233	ADRA1A,ADRA1B,ANK2,CACNA2D1,CTNNA3,FGF12,KCNN2,MYH14,NOS1,PDE4B,RYR2,SGCD
GO:BP	cell-cell signaling involved in cardiac conduction	0.0330681	GO:0086019	1.48059	35	543	5	22233	ANK2,CACNA2D1,HCN1,KCNN2,RYR2
GO:BP	cerebellar granular layer morphogenesis	0.03331	GO:0021683	1.47743	10	543	3	22233	GRID2,PROX1,WNT7A
GO:BP	second-messenger-mediated signaling	0.0344865	GO:0019932	1.46235	281	543	16	22233	ADCY2,ANK2,CDH13,EGFR,GRIN2B,GRIN2A,IGF1,KSR2,LHCGR,MTNR1B,NMUR2,NOS1,PLCE1,RIT2,RYR2,SGCD
GO:BP	negative regulation of dopamine receptor signaling pathway	0.0370472	GO:0060160	1.43124	3	543	2	22233	DRD2,RGS4
GO:BP	lateral motor column neuron migration	0.0370472	GO:0097477	1.43124	3	543	2	22233	DAB1,RELN
GO:BP	positive regulation of calcium ion transmembrane transport	0.0370472	GO:1904427	1.43124	91	543	8	22233	ANK2,CACNA2D1,JPH2,LHCGR,NPSR1,RYR2,TMEM49,TRDN
GO:BP	vestibular receptor cell development	0.0370472	GO:0060118	1.43124	3	543	2	22233	GRXCR1,PTPRQ
GO:BP	vestibular receptor cell differentiation	0.0370472	GO:0060114	1.43124	3	543	2	22233	GRXCR1,PTPRQ
GO:BP	neural fold elevation formation	0.0370472	GO:0021502	1.43124	3	543	2	22233	BMP5,BMP7
GO:BP	skin development	0.037426	GO:0043588	1.42683	311	543	17	22233	EGFR,FRAS1,IVL,KRT28,KRT3,KRT76,KRT9,LCE2A,LCE2D,LCE4A,LCE6A,SPINK5,SPRR1A,SPRR1B,SPRR2D,SPRR4,YAP1
GO:BP	regulation of phosphatidylinositol 3-kinase/protein kinase B signal transduction	0.0390881	GO:0051896	1.40796	159	543	11	22233	C1QTNF1,DRD2,EGFR,GFRAL,IGF1,MAGI2,NTRK3,NTRK2,PINK1,PKHD1,SEMA5A
GO:BP	epithelium development	0.0398024	GO:0060429	1.40009	1206	543	46	22233	ADAMTS16,ASTN2,BMP5,BMP7,BMPER,CSMD1,DMBT1,EDNRA,EGFR,FRAS1,GPC6,GRXCR1,HYDIN,IVL,KRT28,KRT3,KRT76,KRT9,LBX2,LCE2A,LCE2D,LCE4A,LCE6A,MAGI2,MMP12,NRG1,PKHD1,PLXNA4,PRLR,PROX1,PTPRQ,ROBO2,RYR2,SFRP1,SLC22A6,SLC9A4,SLIT2,SPINK5,SPRR1A,SPRR1B,SPRR2D,SPRR4,TJP1,USH2A,WNT7A,YAP1
GO:BP	negative regulation of cell projection organization	0.0401102	GO:0031345	1.39674	184	543	12	22233	DAB1,DCC,DPYSL5,FAT3,GRIN2B,MAP2,PTPRG,RIT2,SEMA5A,SLIT2,SPOCK1,YAP1
GO:BP	calcium-mediated signaling	0.0401102	GO:0019722	1.39674	184	543	12	22233	ANK2,CDH13,GRIN2B,GRIN2A,IGF1,KSR2,LHCGR,NMUR2,PLCE1,RIT2,RYR2,SGCD
GO:BP	cardiac muscle cell differentiation	0.0401102	GO:0055007	1.39674	114	543	9	22233	ADRA1A,IGF1,MYO18B,MYOCD,NEBL,NRG1,PROX1,RGS4,SGCD
GO:BP	negative regulation of peptidase activity	0.040246	GO:0010466	1.39528	209	543	13	22233	CSN2,CST9L,ITIH1,PI15,SERPINA11,SERPINA3,SERPINA4,SERPINA9,SERPINB7,SPINK5,SPINLW1,SPINT3,SPOCK1
GO:BP	regulation of neurotransmitter levels	0.0415985	GO:0001505	1.38092	185	543	12	22233	CADPS,CADPS2,DRD2,ERC2,NOS1,NRXN3,PPFIA2,PTPRN2,RIMS1,RIMS2,SYT1,WNT7A
GO:BP	protein localization to presynapse	0.0418178	GO:1905383	1.37864	11	543	3	22233	DLG2,NETO1,WNT7A
GO:BP	cardiac muscle cell action potential	0.0437933	GO:0086001	1.35859	74	543	7	22233	ANK2,CACNA2D1,CTNNA3,FGF12,HCN1,KCNN2,RYR2
GO:BP	positive regulation of heart contraction	0.0437933	GO:0045823	1.35859	38	543	5	22233	ADRA1A,ADRA1B,RGS4,RYR2,TACR3
GO:BP	axon extension involved in axon guidance	0.0437933	GO:0048846	1.35859	38	543	5	22233	DSCAM,PLXNA4,SEMA5A,SLIT2,SLIT3
GO:BP	neuron projection extension involved in neuron projection guidance	0.0437933	GO:1902284	1.35859	38	543	5	22233	DSCAM,PLXNA4,SEMA5A,SLIT2,SLIT3
GO:BP	muscle cell differentiation	0.0451625	GO:0042692	1.34522	374	543	19	22233	ADAM12,ADRA1A,ANK2,CACNA1H,CEACAM5,DNER,EDNRA,IGF1,LAMA2,LBX2,MYO18B,MYOCD,NEBL,NOS1,NRG1,PROX1,RGS4,SGCD,SGCZ
GO:BP	regulation of cardiac muscle contraction	0.0465911	GO:0055117	1.3317	75	543	7	22233	ADRA1A,ADRA1B,ANK2,CTNNA3,NOS1,PDE4B,RYR2
GO:BP	regulation of smooth muscle contraction	0.0468032	GO:0006940	1.32972	56	543	6	22233	ADRA1A,KCNB2,MYOCD,NMUR2,PLCE1,TACR3
GO:BP	epidermis development	0.0473117	GO:0008544	1.32503	376	543	19	22233	EGFR,GRXCR1,IVL,KRT28,KRT3,KRT76,KRT9,LCE2A,LCE2D,LCE4A,LCE6A,PTPRQ,SPINK5,SPRR1A,SPRR1B,SPRR2D,SPRR4,USH2A,YAP1
GO:BP	synaptic vesicle exocytosis	0.0473797	GO:0016079	1.32441	96	543	8	22233	CADPS,CADPS2,ERC2,PPFIA2,RIMS1,RIMS2,SYT1,WNT7A
GO:BP	neurotransmitter secretion	0.0476019	GO:0007269	1.32238	141	543	10	22233	CADPS,CADPS2,ERC2,NRXN3,PPFIA2,PTPRN2,RIMS1,RIMS2,SYT1,WNT7A
GO:BP	signal release from synapse	0.0476019	GO:0099643	1.32238	141	543	10	22233	CADPS,CADPS2,ERC2,NRXN3,PPFIA2,PTPRN2,RIMS1,RIMS2,SYT1,WNT7A
GO:BP	positive regulation of blood circulation	0.0476019	GO:1903524	1.32238	39	543	5	22233	ADRA1A,ADRA1B,RGS4,RYR2,TACR3
GO:BP	regulation of heart growth	0.0499745	GO:0060420	1.30125	57	543	6	22233	IGF1,KCNK2,NRG1,PROX1,RGS4,YAP1
KEGG	Olfactory transduction	2.34721e-27	KEGG:04740	26.6294	404	543	60	22233	OR10A2,OR10A4,OR10A6,OR10AG1,OR10G4,OR10H5,OR10W1,OR1F1,OR1G1,OR1J4,OR2AT4,OR2W1,OR2Z1,OR4A15,OR4A16,OR4B1,OR4C12,OR4C15,OR4C16,OR4C3,OR4C45,OR4C6,OR4F6,OR4K1,OR4K17,OR4K5,OR4S1,OR4X1,OR4X2,OR51A2,OR51A7,OR51F2,OR51G1,OR51I1,OR52B2,OR56A5,OR5AR1,OR5AS1,OR5B12,OR5D14,OR5D13,OR5D16,OR5D18,OR5I1,OR5L1,OR5T1,OR5L2,OR5M10,OR5W2,OR6B3,OR6C4,OR6C74,OR6T1,OR7D4,OR8J3,OR8K3,OR9G4,OR9I1,OR9Q1,OR9Q2
KEGG	Neuroactive ligand-receptor interaction	2.55963e-06	KEGG:04080	5.59182	361	543	29	22233	ADRA1A,ADRA1B,DRD2,EDNRA,GABRA5,GABRA6,GABRB2,GABRB3,GABRG3,GRIA1,GRID1,GRID2,GRIK2,GRIK3,GRIN2B,GRM3,GRIN2A,GRM8,LHCGR,LYNX1,MTNR1B,NMUR2,NPFFR2,NPSR1,NPY2R,PATE2,PATE3,PRLR,TACR3
KEGG	Nicotine addiction	2.91531e-05	KEGG:05033	4.53532	40	543	9	22233	CACNA1A,GABRA5,GABRA6,GABRB2,GABRB3,GABRG3,GRIA1,GRIN2B,GRIN2A
KEGG	Calcium signaling pathway	0.0043022	KEGG:04020	2.36631	237	543	17	22233	ADCY2,ADRA1A,ADRA1B,CACNA1A,CACNA1E,CACNA1H,EDNRA,EGFR,GRIN2A,LHCGR,NOS1,NTRK3,NTRK2,PLCE1,RYR2,TACR3,TRDN
KEGG	Glutamatergic synapse	0.00481811	KEGG:04724	2.31712	114	543	11	22233	ADCY2,CACNA1A,GRIA1,GRIK2,GRIK3,GRIN2B,GRM3,GRIN2A,GRM8,PLA2G4C,SHANK2
KEGG	Axon guidance	0.0391737	KEGG:04360	1.40701	180	543	12	22233	BMP7,DCC,DPYSL5,EPHA6,PLXNA4,ROBO2,SEMA5A,SLIT2,SLIT3,TRPC6,UNC5A,UNC5D
KEGG	Morphine addiction	0.0391737	KEGG:05032	1.40701	89	543	8	22233	ADCY2,CACNA1A,GABRA5,GABRA6,GABRB2,GABRB3,GABRG3,PDE4B
KEGG	GABAergic synapse	0.0391737	KEGG:04727	1.40701	89	543	8	22233	ADCY2,CACNA1A,GABRA5,GABRA6,GABRB2,GABRB3,GABRG3,SLC12A5
KEGG	Circadian entrainment	0.0494098	KEGG:04713	1.30619	95	543	8	22233	ADCY2,CACNA1H,GRIA1,GRIN2B,GRIN2A,MTNR1B,NOS1,RYR2
KEGG	Arrhythmogenic right ventricular cardiomyopathy	0.0496273	KEGG:05412	1.30428	77	543	7	22233	CACNA2D1,CACNA2D3,CTNNA2,CTNNA3,LAMA2,RYR2,SGCD
KEGG	Long-term depression	0.0496273	KEGG:04730	1.30428	57	543	6	22233	CACNA1A,GRIA1,GRID2,IGF1,NOS1,PLA2G4C
REAC	Expression and translocation of olfactory receptors	1.51265e-28	REAC:R-HSA-9752946	27.8203	336	543	57	22233	OR10A2,OR10A4,OR10A6,OR10AG1,OR10G4,OR10H5,OR10W1,OR1F1,OR1G1,OR1J4,OR2AT4,OR2W1,OR2Z1,OR4A16,OR4B1,OR4C12,OR4C15,OR4C16,OR4C3,OR4C6,OR4F6,OR4K1,OR4K17,OR4K5,OR4S1,OR4X1,OR4X2,OR51A2,OR51A7,OR51F2,OR51G1,OR51I1,OR52B2,OR56A5,OR5AR1,OR5AS1,OR5B12,OR5D14,OR5D13,OR5D16,OR5D18,OR5I1,OR5L1,OR5T1,OR5L2,OR5M10,OR5W2,OR6B3,OR6C4,OR6C74,OR6T1,OR7D4,OR8J3,OR8K3,OR9I1,OR9Q1,OR9Q2
REAC	Olfactory Signaling Pathway	2.34252e-28	REAC:R-HSA-381753	27.6303	343	543	57	22233	OR10A2,OR10A4,OR10A6,OR10AG1,OR10G4,OR10H5,OR10W1,OR1F1,OR1G1,OR1J4,OR2AT4,OR2W1,OR2Z1,OR4A16,OR4B1,OR4C12,OR4C15,OR4C16,OR4C3,OR4C6,OR4F6,OR4K1,OR4K17,OR4K5,OR4S1,OR4X1,OR4X2,OR51A2,OR51A7,OR51F2,OR51G1,OR51I1,OR52B2,OR56A5,OR5AR1,OR5AS1,OR5B12,OR5D14,OR5D13,OR5D16,OR5D18,OR5I1,OR5L1,OR5T1,OR5L2,OR5M10,OR5W2,OR6B3,OR6C4,OR6C74,OR6T1,OR7D4,OR8J3,OR8K3,OR9I1,OR9Q1,OR9Q2
REAC	Sensory Perception	5.41673e-23	REAC:R-HSA-9709957	22.2663	554	543	64	22233	APOB,GPC6,GRXCR1,KCNN2,OR10A2,OR10A4,OR10A6,OR10AG1,OR10G4,OR10H5,OR10W1,OR1F1,OR1G1,OR1J4,OR2AT4,OR2W1,OR2Z1,OR4A16,OR4B1,OR4C12,OR4C15,OR4C16,OR4C3,OR4C6,OR4F6,OR4K1,OR4K17,OR4K5,OR4S1,OR4X1,OR4X2,OR51A2,OR51A7,OR51F2,OR51G1,OR51I1,OR52B2,OR56A5,OR5AR1,OR5AS1,OR5B12,OR5D14,OR5D13,OR5D16,OR5D18,OR5I1,OR5L1,OR5T1,OR5L2,OR5M10,OR5W2,OR6B3,OR6C4,OR6C74,OR6T1,OR7D4,OR8J3,OR8K3,OR9I1,OR9Q1,OR9Q2,PDE6…
REAC	Keratinization	5.04781e-10	REAC:R-HSA-6805567	9.2969	214	543	27	22233	DSG1,IVL,KRT28,KRT3,KRT76,KRT9,KRTAP11-1,KRTAP13-3,KRTAP19-1,KRTAP19-3,KRTAP19-4,KRTAP19-5,KRTAP19-6,KRTAP19-8,KRTAP20-1,KRTAP21-1,KRTAP24-1,KRTAP26-1,LCE2A,LCE2D,LCE4A,LCE6A,SPINK5,SPRR1A,SPRR1B,SPRR2A,SPRR2D
REAC	Neuronal System	3.75492e-08	REAC:R-HSA-112316	7.4254	398	543	34	22233	ADCY2,CACNA1A,CACNA1E,CACNA2D3,DLG2,GABRA5,GABRA6,GABRB2,GABRB3,GABRG3,GRIA1,GRIK2,GRIK3,GRIN2B,GRIN2A,HCN1,KCNA4,KCNAB1,KCNB2,KCNH5,KCNH7,KCNK1,KCNK2,KCNMB2,KCNN2,LRRTM4,NRG1,NRXN3,NTRK3,PPFIA2,RIMS1,SHANK2,SYT1,TUBA3C
REAC	Developmental Biology	8.39643e-06	REAC:R-HSA-1266738	5.07591	1101	543	57	22233	ANK2,CACNA1H,COL4A2,COL6A6,CTNNA2,DAB1,DCC,DPYSL5,DSCAM,DSG1,EGFR,EPHA10,EPHA6,GRIN2B,HNF4G,KALRN,IVL,KRT28,KRT3,KRT76,KRT9,KRTAP11-1,KRTAP13-3,KRTAP19-1,KRTAP19-3,KRTAP19-4,KRTAP19-5,KRTAP19-6,KRTAP19-8,KRTAP20-1,KRTAP21-1,KRTAP24-1,KRTAP26-1,LAMA2,LCE2A,LCE2D,LCE4A,LCE6A,MYH14,PLXNA4,PPARGC1A,RELN,ROBO2,SEMA5A,SLIT2,SLIT3,SPINK5,SPRR1A,SPRR1B,SPRR2A,SPRR2D,TRPC6,TRPC7,TUBA3C,UNC5A,UNC5D,YAP1
REAC	Formation of the cornified envelope	4.17522e-05	REAC:R-HSA-6809371	4.37932	127	543	15	22233	DSG1,IVL,KRT28,KRT3,KRT76,KRT9,LCE2A,LCE2D,LCE4A,LCE6A,SPINK5,SPRR1A,SPRR1B,SPRR2A,SPRR2D
REAC	Defective B3GALTL causes PpS	0.000114826	REAC:R-HSA-5083635	3.93996	35	543	8	22233	ADAMTS17,ADAMTS20,ADAMTSL1,ADAMTS16,ADAMTS9,SEMA5A,THSD4,THSD7B
REAC	O-glycosylation of TSR domain-containing proteins	0.000130046	REAC:R-HSA-5173214	3.8859	36	543	8	22233	ADAMTS17,ADAMTS20,ADAMTSL1,ADAMTS16,ADAMTS9,SEMA5A,THSD4,THSD7B
REAC	Diseases associated with O-glycosylation of proteins	0.000221193	REAC:R-HSA-3906995	3.65523	65	543	10	22233	ADAMTS17,ADAMTS20,ADAMTSL1,ADAMTS16,ADAMTS9,MUC21,MUC15,SEMA5A,THSD4,THSD7B
REAC	Transmission across Chemical Synapses	0.000290581	REAC:R-HSA-112315	3.53673	257	543	20	22233	ADCY2,CACNA1A,CACNA1E,CACNA2D3,DLG2,GABRA5,GABRA6,GABRB2,GABRB3,GABRG3,GRIA1,GRIK2,GRIK3,GRIN2B,GRIN2A,NRG1,PPFIA2,RIMS1,SYT1,TUBA3C
REAC	Signaling by ERBB4	0.000290581	REAC:R-HSA-1236394	3.53673	54	543	9	22233	CSN2,EGFR,GABRB2,GABRB3,GABRG3,NRG1,NRG2,NRG3,YAP1
REAC	Netrin-1 signaling	0.00104757	REAC:R-HSA-373752	2.97982	49	543	8	22233	DCC,DSCAM,SLIT2,SLIT3,TRPC6,TRPC7,UNC5A,UNC5D
REAC	Regulation of commissural axon pathfinding by SLIT and ROBO	0.00175081	REAC:R-HSA-428542	2.75676	9	543	4	22233	DCC,ROBO2,SLIT2,SLIT3
REAC	Protein-protein interactions at synapses	0.00190287	REAC:R-HSA-6794362	2.72059	86	543	10	22233	DLG2,GRIA1,GRIN2B,GRIN2A,LRRTM4,NRXN3,NTRK3,PPFIA2,SHANK2,SYT1
REAC	O-linked glycosylation	0.00219465	REAC:R-HSA-5173105	2.65864	106	543	11	22233	ADAMTS17,ADAMTS20,ADAMTSL1,ADAMTS16,ADAMTS9,GALNTL6,MUC21,MUC15,SEMA5A,THSD4,THSD7B
REAC	ERBB2 Activates PTK6 Signaling	0.00367504	REAC:R-HSA-8847993	2.43474	11	543	4	22233	EGFR,NRG1,NRG2,NRG3
REAC	Long-term potentiation	0.00431422	REAC:R-HSA-9620244	2.3651	21	543	5	22233	DLG2,GRIA1,GRIN2B,GRIN2A,NRG1
REAC	Melanin biosynthesis	0.00456019	REAC:R-HSA-5662702	2.34102	5	543	3	22233	OCA2,SLC45A2,TYR
REAC	Potassium Channels	0.00584238	REAC:R-HSA-1296071	2.23341	103	543	10	22233	HCN1,KCNA4,KCNAB1,KCNB2,KCNH5,KCNH7,KCNK1,KCNK2,KCNMB2,KCNN2
REAC	PI3K events in ERBB2 signaling	0.00584238	REAC:R-HSA-1963642	2.23341	13	543	4	22233	EGFR,NRG1,NRG2,NRG3
REAC	ERBB2 Regulates Cell Motility	0.00584238	REAC:R-HSA-6785631	2.23341	13	543	4	22233	EGFR,NRG1,NRG2,NRG3
REAC	GRB2 events in ERBB2 signaling	0.00584238	REAC:R-HSA-1963640	2.23341	13	543	4	22233	EGFR,NRG1,NRG2,NRG3
REAC	Neurotransmitter receptors and postsynaptic signal transmission	0.00857618	REAC:R-HSA-112314	2.06671	195	543	14	22233	ADCY2,DLG2,GABRA5,GABRA6,GABRB2,GABRB3,GABRG3,GRIA1,GRIK2,GRIK3,GRIN2B,GRIN2A,NRG1,TUBA3C
REAC	Post-translational modification: synthesis of GPI-anchored proteins	0.00887483	REAC:R-HSA-163125	2.05184	90	543	9	22233	CEACAM5,CNTN4,CNTN3,CNTN5,GP2,LSAMP,MDGA2,NTM,OPCML
REAC	Neurexins and neuroligins	0.00992562	REAC:R-HSA-6794361	2.00324	56	543	7	22233	DLG2,GRIN2B,GRIN2A,LRRTM4,NRXN3,SHANK2,SYT1
REAC	Adherens junctions interactions	0.0118554	REAC:R-HSA-418990	1.92608	28	543	5	22233	CADM2,CDH11,CDH13,CDH18,CDH8
REAC	Cell-cell junction organization	0.0118554	REAC:R-HSA-421270	1.92608	58	543	7	22233	CADM2,CDH11,CDH13,CDH18,CDH8,CLDN17,CLDN8
REAC	Diseases of glycosylation	0.0139764	REAC:R-HSA-3781865	1.85461	140	543	11	22233	ADAMTS17,ADAMTS20,ADAMTSL1,ADAMTS16,ADAMTS9,GPC6,MUC21,MUC15,SEMA5A,THSD4,THSD7B
REAC	Signaling by ERBB2 TMD/JMD mutants	0.0139764	REAC:R-HSA-9665686	1.85461	17	543	4	22233	EGFR,NRG1,NRG2,NRG3
REAC	G alpha (q) signalling events	0.0149602	REAC:R-HSA-416476	1.82506	212	543	14	22233	ADRA1A,ADRA1B,DGKB,EDNRA,EGFR,GPR39,KALRN,NMUR2,NPFFR2,NPSR1,RGS4,TACR3,TRPC6,TRPC7
REAC	Netrin mediated repulsion signals	0.0149602	REAC:R-HSA-418886	1.82506	8	543	3	22233	DCC,UNC5A,UNC5D
REAC	SHC1 events in ERBB2 signaling	0.0157469	REAC:R-HSA-1250196	1.8028	18	543	4	22233	EGFR,NRG1,NRG2,NRG3
REAC	Nervous system development	0.0159805	REAC:R-HSA-9675108	1.79641	570	543	27	22233	ANK2,CACNA1H,COL4A2,COL6A6,DAB1,DCC,DPYSL5,DSCAM,EGFR,EPHA10,EPHA6,GRIN2B,KALRN,LAMA2,MYH14,PLXNA4,RELN,ROBO2,SEMA5A,SLIT2,SLIT3,TRPC6,TRPC7,TUBA3C,UNC5A,UNC5D,YAP1
REAC	Nuclear signaling by ERBB4	0.0159805	REAC:R-HSA-1251985	1.79641	31	543	5	22233	CSN2,NRG1,NRG2,NRG3,YAP1
REAC	PI3K events in ERBB4 signaling	0.0192436	REAC:R-HSA-1250342	1.71571	9	543	3	22233	NRG1,NRG2,NRG3
REAC	Signaling by ERBB2 KD Mutants	0.0209108	REAC:R-HSA-9664565	1.67963	20	543	4	22233	EGFR,NRG1,NRG2,NRG3
REAC	Unblocking of NMDA receptors, glutamate binding and activation	0.0209108	REAC:R-HSA-438066	1.67963	20	543	4	22233	DLG2,GRIA1,GRIN2B,GRIN2A
REAC	Signaling by ERBB2 in Cancer	0.0243601	REAC:R-HSA-1227990	1.61332	21	543	4	22233	EGFR,NRG1,NRG2,NRG3
REAC	Role of second messengers in netrin-1 signaling	0.0243601	REAC:R-HSA-418890	1.61332	10	543	3	22233	DCC,TRPC6,TRPC7
REAC	Beta defensins	0.0266861	REAC:R-HSA-1461957	1.57372	36	543	5	22233	DEFB115,DEFB116,DEFB118,DEFB119,DEFB121
REAC	FMO oxidises nucleophiles	0.0266861	REAC:R-HSA-217271	1.57372	3	543	2	22233	FMO2,FMO3
REAC	SHC1 events in ERBB4 signaling	0.0295383	REAC:R-HSA-1250347	1.52962	11	543	3	22233	NRG1,NRG2,NRG3
REAC	Presynaptic depolarization and calcium channel opening	0.0295383	REAC:R-HSA-112308	1.52962	11	543	3	22233	CACNA1A,CACNA1E,CACNA2D3
REAC	Axon guidance	0.0295383	REAC:R-HSA-422475	1.52962	545	543	25	22233	ANK2,CACNA1H,COL4A2,COL6A6,DAB1,DCC,DPYSL5,DSCAM,EGFR,EPHA10,EPHA6,GRIN2B,KALRN,MYH14,PLXNA4,RELN,ROBO2,SEMA5A,SLIT2,SLIT3,TRPC6,TRPC7,TUBA3C,UNC5A,UNC5D
REAC	Cell-Cell communication	0.0361566	REAC:R-HSA-1500931	1.44181	119	543	9	22233	CADM2,CDH11,CDH13,CDH18,CDH8,CLDN17,CLDN8,KIRREL3,MAGI2
REAC	Downregulation of ERBB2 signaling	0.0442715	REAC:R-HSA-8863795	1.35388	26	543	4	22233	EGFR,NRG1,NRG2,NRG3
REAC	Fertilization	0.0442715	REAC:R-HSA-1187000	1.35388	26	543	4	22233	ADAM2,CATSPER1,KCNU1,SPAM1
REAC	GABA receptor activation	0.0442715	REAC:R-HSA-977443	1.35388	60	543	6	22233	ADCY2,GABRA5,GABRA6,GABRB2,GABRB3,GABRG3
REAC	GRB7 events in ERBB2 signaling	0.0442715	REAC:R-HSA-1306955	1.35388	4	543	2	22233	NRG1,NRG2
REAC	Voltage gated Potassium channels	0.0479647	REAC:R-HSA-1296072	1.31908	43	543	5	22233	KCNA4,KCNAB1,KCNB2,KCNH5,KCNH7
WP	Phosphodiesterases in neuronal function	0.0051701	WP:WP4222	2.2865	51	543	8	22233	ADCY2,DRD2,GRIA1,GRIN2B,GRIN2A,NOS1,PDE4B,PDE6A
WP	mBDNF and proBDNF regulation of GABA neurotransmission	0.0051701	WP:WP4829	2.2865	38	543	7	22233	GABRA5,GABRA6,GABRB2,GABRB3,GABRG3,NTRK2,SLC12A5
WP	Disruption of postsynaptic signaling by CNV	0.013783	WP:WP4875	1.86066	33	543	6	22233	DLG2,GRIN2B,GRIN2A,NRXN3,RYR2,TJP1
WP	Metapathway biotransformation Phase I and II	0.0376846	WP:WP702	1.42384	179	543	13	22233	CHST9,CYP2B6,CYP2C18,CYP4B1,FMO2,FMO3,GAL3ST1,HS3ST4,HS6ST3,KCNAB1,UGT1A10,UGT2A3,UGT2B7

## Sheet: Probes of Satellite Repeats
Array probes annotated to satellite repeats
probeID	RZ_ICF2	RZ_ICF2_LCL	pD_ICF2_LCL	pV_ICF2_LCL	Ctrl_LCL	P6_ICF2	pD_ICF2	pV_ICF2	P10_ICF2	Ctrl1	Ctrl2	Ctrl3	Ctrl4	Ctrl5	Ctrl6	Ctrl7	Ctrl8	Ctrl9	Ctrl10	REGION	CHR	MAPINFO	Strand	Type	gene	feature	cgi	feat.cgi	UCSC_CpG_Islands_Name	DHS	Enhancer	Phantom	Probe_SNPs	Probe_SNPs_10
cg05995555	0.723329	0.360455	0.0832974	0.126302	0.606412	0.835357	0.655016	0.775479	0.664041	0.860323	0.721301	0.798134	0.851787	0.818209	0.826849	0.844601	0.867778	0.825638	0.855451	ALR/Alpha	18	18512421	F	I		IGR	opensea	IGR-opensea		NA	NA	low-CpG:16765205-16767784	rs71274171	rs74213267
cg00699997	0.579003	0.417326	0.0466778	0.160846	0.48937	0.576953	0.591602	0.595627	0.572662	0.759391	0.724951	0.71417	0.738152	0.717296	0.763862	0.741056	0.743501	0.694636	0.737251	ALR/Alpha	1	121485059	R	I		IGR	opensea	IGR-opensea		NA	TRUE	low-CpG:121185636-121186934	rs1905229	rs28826691
cg11633080	0.399859	0.0838389	0.0246182	0.0408938	0.279097	0.351522	0.397814	0.353739	0.383151	0.813067	0.832913	0.817161	0.834881	0.822669	0.802461	0.847322	0.798668	0.732836	0.883036	ALR/Alpha	7	62152353	F	II		IGR	opensea	IGR-opensea		NA	NA		rs12671765
cg19918002	0.753761	0.55568	0.289549	0.359156	0.777967	0.807887	0.717463	0.784342	0.704846	0.748738	0.68145	0.725771	0.75503	0.770504	0.649954	0.816803	0.798055	0.671118	0.661716	ALR/Alpha	2	92303848	F	II		IGR	opensea	IGR-opensea		NA	NA	low-CpG:91667575-91667680	rs71277056
cg05099605	0.577706	0.395004	0.11872	0.0913705	0.642494	0.602563	0.571888	0.547012	0.57383	0.700018	0.762657	0.719227	0.750188	0.791141	0.783206	0.769314	0.748728	0.716518	0.708493	ALR/Alpha	11	51580877	F	II		IGR	opensea	IGR-opensea		NA	NA	low-CpG:51436756-51437514	rs4881878	rs74184313
cg25749565	0.599246	0.417012	0.21882	0.0858568	0.893175	0.569905	0.570556	0.566553	0.685434	0.904756	0.585586	0.894281	0.877874	0.876498	0.697531	0.91564	0.854588	0.824249	0.900464	ALR/Alpha	7	61971401	F	II		IGR	opensea	IGR-opensea		NA	NA	low-CpG:61608382-61609051	rs75592416	rs79939793
cg25691495	0.803928	0.673417	0.155512	0.401973	0.910333	0.80865	0.775707	0.778027	0.748756	0.699779	0.876323	0.71774	0.748795	0.779383	0.644916	0.874356	0.74876	0.770874	0.783655	ALR/Alpha	4	68265207	R	II		IGR	opensea	IGR-opensea		NA	NA	low-CpG:67947791-67948501		rs12331004
cg24394288	0.42291	0.209506	0.020574	0.0425722	0.373121	0.450287	0.373541	0.425984	0.431347	0.584451	0.557151	0.614276	0.599123	0.609238	0.597937	0.560633	0.583931	0.55799	0.478818	ALR/Alpha	19	27733379	R	II		IGR	opensea	IGR-opensea		NA	NA	low-CpG:32423823-32426471		rs62136086
cg08293468	0.440685	0.371481	0.0936844	0.0808849	0.544793	0.412503	0.406403	0.421794	0.395797	0.611574	0.626719	0.614234	0.571757	0.591022	0.58515	0.574186	0.586698	0.455162	0.565029	ALR/Alpha	6	58777644	F	II		IGR	opensea	IGR-opensea		NA	TRUE	low-CpG:58884433-58886145	rs56044077	rs4374847
cg11372563	0.804791	0.658294	0.336077	0.509516	0.784292	0.791676	0.791175	0.818425	0.817699	0.781082	0.830039	0.830509	0.815616	0.82381	0.84089	0.828064	0.85067	0.710575	0.83868	ALR/Alpha	19	27737627	R	II		IGR	opensea	IGR-opensea		NA	NA	low-CpG:32429113-32429610		rs62136710
cg14805890	0.727365	0.493563	0.0941973	0.100902	0.77678	0.770777	0.738069	0.706576	0.654396	0.870362	0.757527	0.932269	0.847333	0.885446	0.928522	0.866645	0.917828	0.914429	0.914292	ALR/Alpha	4	68265702	F	II		IGR	opensea	IGR-opensea		NA	NA	low-CpG:67947791-67948501	rs74213897	rs78872458
cg22462835	0.415433	0.327322	0.0967914	0.122826	0.493698	0.401613	0.37291	0.395879	0.397863	0.511466	0.591271	0.595444	0.530524	0.584403	0.520521	0.487308	0.526303	0.469231	0.490386	ALR/Alpha	6	58779053	R	II		IGR	opensea	IGR-opensea		NA	NA	low-CpG:58886715-58887219		rs28783726
cg24131497	0.774234	0.554122	0.103659	0.270057	0.776286	0.753462	0.765708	0.791413	0.737123	0.870585	0.878405	0.879371	0.859562	0.877191	0.85991	0.857325	0.890056	0.826619	0.866958	ALR/Alpha	6	58778937	R	II		IGR	opensea	IGR-opensea		NA	NA	low-CpG:58886715-58887219	rs56691239	rs4395753
cg16866321	0.380693	0.403909	0.419821	0.390575	0.368378	0.342677	0.339159	0.340732	0.48703	0.506423	0.486569	0.578939	0.56023	0.586468	0.532292	0.639652	0.626073	0.404419	0.465026	ALR/Alpha	7	62153290	R	II		IGR	opensea	IGR-opensea		NA	NA
cg06861427	0.559895	0.512459	0.215588	0.276853	0.734584	0.498812	0.539068	0.545333	0.510297	0.708215	0.72955	0.737632	0.696069	0.695537	0.688637	0.678733	0.699058	0.633478	0.649857	ALR/Alpha	6	58777390	F	II		IGR	opensea	IGR-opensea		NA	TRUE	low-CpG:58884433-58886145	rs4374843	rs4928585
cg05688809	0.757291	0.580432	0.205085	0.307204	0.727884	0.772831	0.74907	0.780591	0.714632	0.810527	0.836877	0.779837	0.863171	0.829352	0.797592	0.839791	0.861438	0.781852	0.815983	ALR/Alpha	11	51577138	R	II		IGR	opensea	IGR-opensea		NA	NA	low-CpG:51433460-51433723		rs61890982
cg13935694	0.656223	0.328699	0.122089	0.158242	0.87107	0.714534	0.633138	0.668637	0.609082	0.895441	0.885719	0.887897	0.911793	0.864915	0.877284	0.925894	0.910788	0.881235	0.87379	ALR/Alpha	19	27739737	F	II		IGR	opensea	IGR-opensea		NA	NA	low-CpG:32431032-32431637	rs75116515	rs79848097
cg07531663	0.245167	0.0254392	0.00409371	0.0119084	0.0151878	0.225841	0.191773	0.297218	0.250968	0.46961	0.464352	0.568161	0.479025	0.551275	0.638788	0.566028	0.466314	0.447394	0.465362	BSR/Beta	8	47751494	R	II	BEYLA	TSS1500	opensea	TSS1500-opensea		NA	NA
cg16210461	0.599602	0.181802	0.0109639	0.00783117	0.495685	0.572041	0.62255	0.550989	0.559134	0.919518	0.867599	0.908403	0.879945	0.90831	0.902935	0.859519	0.884762	0.880047	0.912391	BSR/Beta	19	22994561	R	II		IGR	shelf	IGR-shelf	chr19:22990009-22990651	NA	NA
cg12861622	0.276096	0.0675013	0.0202669	0.0172068	0.434864	0.273698	0.232248	0.241984	0.286221	0.802065	0.809412	0.750481	0.837045	0.8785	0.810064	0.780829	0.732323	0.623922	0.812871	BSR/Beta	8	47761906	F	II	BEYLA	Body	opensea	Body-opensea		NA	NA		rs77393702
cg22626866	0.609149	0.270738	0.0322364	0.0306338	0.628898	0.533136	0.611842	0.612299	0.5646	0.833022	0.896848	0.867892	0.867018	0.830302	0.778872	0.883555	0.88588	0.744746	0.881932	BSR/Beta	19	22318466	F	II		IGR	shelf	IGR-shelf	chr19:22320743-22320976	NA	NA
cg23690312	0.968396	0.960269	0.484996	0.824687	0.946486	0.967193	0.97048	0.97888	0.955559	0.949048	0.964221	0.962196	0.963674	0.969943	0.956445	0.962728	0.964156	0.950306	0.956568	BSR/Beta	19	22030534	F	II		IGR	shelf	IGR-shelf	chr19:22034394-22034943	NA	NA
cg07133629	0.126111	0.0250861	0.00847491	0.0103791	0.0737583	0.101711	0.122832	0.120029	0.104932	0.615355	0.582745	0.593632	0.646974	0.597201	0.65035	0.576328	0.563493	0.531104	0.52683	BSR/Beta	16	34791202	R	II		IGR	shelf	IGR-shelf	chr16:34787169-34787623	NA	NA
cg19375492	0.66051	0.124539	0.0213465	0.0345176	0.16418	0.615882	0.572284	0.683619	0.699968	0.838614	0.874445	0.87549	0.914486	0.859901	0.880101	0.873907	0.881543	0.645777	0.847374	BSR/Beta	19	22441140	R	II		IGR	shelf	IGR-shelf	chr19:22444441-22444715	NA	NA			rs78326546
cg23925201	0.659367	0.26933	0.0393065	0.103515	0.148947	0.624175	0.674714	0.647761	0.63041	0.805154	0.766403	0.775248	0.755371	0.766331	0.807371	0.757771	0.760208	0.710475	0.777879	BSR/Beta	2	130001008	F	II		IGR	opensea	IGR-opensea		NA	NA
cg20306025	0.430395	0.0731881	0.0515548	0.0358039	0.531442	0.408584	0.380694	0.4075	0.422384	0.861507	0.89218	0.871189	0.906417	0.865323	0.908209	0.795155	0.871033	0.836075	0.835406	BSR/Beta	7	57207952	F	II	ZNF479	TSS1500	opensea	TSS1500-opensea		NA	NA
cg07759907	0.546908	0.373226	0.0600396	0.108943	0.779562	0.541119	0.530467	0.516213	0.486048	0.859386	0.879638	0.859201	0.837911	0.854648	0.855613	0.825297	0.848522	0.88147	0.859853	BSR/Beta	16	34806416	F	II		IGR	shelf	IGR-shelf	chr16:34808455-34809874	NA	NA
cg09627276	0.714078	0.413331	0.0583666	0.186047	0.688972	0.640961	0.636924	0.835357	0.56843	0.78159	0.784108	0.809916	0.844033	0.828562	0.821161	0.894403	0.824882	0.322192	0.568887	GSAT	8	47326950	R	I		IGR	opensea	IGR-opensea		NA	NA
cg15247169	0.751213	0.482965	0.0604681	0.185049	0.926584	0.734187	0.7315	0.789639	0.715136	0.954207	0.955082	0.966342	0.971558	0.962251	0.957722	0.961314	0.953389	0.960003	0.956499	GSAT	8	47057504	R	I		IGR	opensea	IGR-opensea		NA	NA
cg17460597	0.671386	0.474533	0.0825293	0.216981	0.628542	0.611759	0.648185	0.772295	0.520189	0.690798	0.775237	0.762114	0.751332	0.725895	0.728449	0.762765	0.780089	0.486437	0.596488	GSAT	8	47318698	R	I		IGR	opensea	IGR-opensea		NA	NA
cg01620486	0.68428	0.506244	0.148794	0.226701	0.678908	0.559389	0.573836	0.862013	0.497532	0.742596	0.790889	0.779099	0.836214	0.773869	0.786513	0.828776	0.764052	0.485824	0.54436	GSAT	8	47015640	F	I		IGR	opensea	IGR-opensea		NA	NA
cg17212065	0.899252	0.681823	0.0471065	0.191427	0.934375	0.879535	0.889553	0.96543	0.667644	0.930155	0.937446	0.953384	0.967162	0.961881	0.946731	0.961438	0.964066	0.790632	0.790927	GSAT	8	47057471	F	I		IGR	opensea	IGR-opensea		NA	NA
cg03360518	0.766141	0.458815	0.0334205	0.158203	0.697163	0.700748	0.761419	0.828479	0.71849	0.885189	0.867002	0.927838	0.932364	0.876323	0.921315	0.929152	0.895342	0.800681	0.73422	GSAT	8	47165292	R	I		IGR	opensea	IGR-opensea		NA	NA			rs28858808
cg00406489	0.610878	0.475379	0.0668268	0.149051	0.64397	0.585094	0.632246	0.611651	0.547159	0.870171	0.893952	0.902183	0.887766	0.893104	0.882649	0.807736	0.910192	0.907371	0.872659	GSAT	8	47109229	F	II		IGR	opensea	IGR-opensea		NA	NA
cg25033719	0.842753	0.734392	0.14747	0.402219	0.944911	0.793414	0.819584	0.8101	0.85832	0.911744	0.931125	0.91104	0.929392	0.909863	0.916967	0.930278	0.922544	0.919004	0.83658	GSAT	8	47092995	R	II		IGR	opensea	IGR-opensea		NA	NA
cg07933542	0.823783	0.659165	0.25535	0.465852	0.89543	0.773118	0.850617	0.770777	0.839971	0.916253	0.941405	0.915908	0.937907	0.919829	0.929347	0.937158	0.927846	0.865777	0.911332	GSAT	8	47040066	R	II		IGR	opensea	IGR-opensea		NA	NA
cg03915989	0.624215	0.545554	0.0503367	0.174143	0.830997	0.609751	0.629023	0.545278	0.614916	0.860192	0.875645	0.901837	0.841039	0.87344	0.869416	0.854414	0.863099	0.940592	0.837862	GSAT	8	47140781	F	II		IGR	opensea	IGR-opensea		NA	NA
cg25379156	0.83	0.62983	0.0701512	0.409374	0.824374	0.851529	0.867576	0.885176	0.585302	0.931544	0.93234	0.945524	0.942249	0.944437	0.897976	0.943696	0.955961	0.81475	0.96746	GSAT	8	47348070	F	II		IGR	opensea	IGR-opensea		NA	NA
cg06695800	0.655947	0.557462	0.12354	0.262872	0.891522	0.636464	0.632895	0.655544	0.596392	0.9098	0.920543	0.90607	0.894045	0.908702	0.907133	0.828821	0.891607	0.924184	0.888963	GSAT	8	47112438	F	II		IGR	opensea	IGR-opensea		NA	NA
cg06417885	0.629475	0.470873	0.0541706	0.173789	0.764	0.650327	0.567163	0.739972	0.45733	0.716965	0.724307	0.690489	0.770313	0.71105	0.79246	0.729729	0.720207	0.509934	0.511185	GSAT	8	47108318	R	II		IGR	opensea	IGR-opensea		NA	NA
cg04735773	0.605847	0.469189	0.00715904	0.111539	0.47858	0.579526	0.633017	0.5651	0.534094	0.901952	0.923496	0.928245	0.952994	0.889326	0.906488	0.890029	0.900643	0.949681	0.933686	GSAT	8	47156401	F	II		IGR	opensea	IGR-opensea		NA	NA
cg10894682	0.672106	0.568394	0.0812495	0.2134	0.784404	0.630395	0.662104	0.651848	0.659951	0.899155	0.875158	0.862774	0.857613	0.84764	0.864973	0.875894	0.880769	0.873586	0.852346	GSAT	8	47120767	F	II		IGR	opensea	IGR-opensea		NA	NA
cg23094903	0.581569	0.348297	0.132798	0.140801	0.512997	0.505215	0.518987	0.547995	0.644598	0.702314	0.720162	0.745067	0.758466	0.693253	0.696391	0.722372	0.682278	0.537226	0.647672	GSAT	8	47016653	F	II		IGR	opensea	IGR-opensea		NA	NA
cg07169625	0.901078	0.79624	0.0891971	0.557522	0.925256	0.853696	0.879885	0.952895	0.831452	0.915209	0.932026	0.931373	0.939533	0.940256	0.976299	0.95467	0.958647	0.767713	0.75035	GSAT	8	47120700	R	II		IGR	opensea	IGR-opensea		NA	NA
cg17131445	0.655941	0.532764	0.0656581	0.23865	0.609086	0.625836	0.65254	0.67921	0.658832	0.743403	0.824592	0.844557	0.825773	0.840234	0.810731	0.806117	0.845023	0.80357	0.769898	GSAT	8	47039958	R	II		IGR	opensea	IGR-opensea		NA	NA
cg17919502	0.773987	0.72527	0.192778	0.125839	0.904397	0.702652	0.720403	0.691243	0.758409	0.903716	0.933349	0.903967	0.892972	0.851485	0.860898	0.880013	0.917713	0.921581	0.86586	GSAT	8	47144363	F	II		IGR	opensea	IGR-opensea		NA	NA
cg19515984	0.670164	0.598856	0.0636184	0.332558	0.841369	0.679936	0.650744	0.591342	0.625227	0.948174	0.942986	0.938328	0.937969	0.916842	0.943353	0.937948	0.896306	0.971632	0.929072	GSAT	8	47160830	F	II		IGR	opensea	IGR-opensea		NA	NA		rs77201035
cg17328438	0.843374	0.753914	0.357878	0.682247	0.878466	0.830615	0.866171	0.851054	0.772602	0.931754	0.906588	0.914661	0.935967	0.939808	0.921819	0.908556	0.930869	0.847474	0.948023	GSAT	8	47174026	R	II		IGR	opensea	IGR-opensea		NA	NA			rs77468160
cg19368844	0.820656	0.643375	0.0237493	0.258991	0.890355	0.825154	0.832601	0.804115	0.800005	0.929418	0.93771	0.941241	0.931129	0.934613	0.916329	0.942944	0.93189	0.947726	0.939731	GSATII	12	34453498	F	I		IGR	opensea	IGR-opensea		NA	NA
cg10022966	0.514018	0.403325	0.0306566	0.1557	0.628305	0.480848	0.54336	0.456277	0.510453	0.654573	0.699516	0.708947	0.723344	0.660873	0.634128	0.642266	0.704118	0.663814	0.707566	GSATII	12	34518957	R	I		IGR	opensea	IGR-opensea		NA	NA
cg14679607	0.598877	0.328591	0.0397598	0.129032	0.672134	0.516911	0.570937	0.754255	0.400336	0.647463	0.735752	0.64044	0.748257	0.722008	0.658732	0.747863	0.681078	0.463989	0.498277	GSATII	12	34527230	F	I		IGR	opensea	IGR-opensea		NA	NA
cg01091079	0.523207	0.267209	0.0406197	0.0760356	0.397361	0.537059	0.505287	0.570549	0.521837	0.695206	0.702416	0.665256	0.713992	0.662446	0.709215	0.675122	0.69928	0.621598	0.665793	GSATII	12	34455326	F	I		IGR	opensea	IGR-opensea		NA	NA		rs74074365
cg04540442	0.576015	0.29307	0.0152773	0.0657504	0.68613	0.536105	0.590585	0.503231	0.601704	0.949914	0.949599	0.931802	0.955642	0.918538	0.951816	0.929686	0.938673	0.9591	0.915201	GSATII	12	34445809	R	I		IGR	opensea	IGR-opensea		NA	NA
cg09299773	0.853459	0.66427	0.0517399	0.305389	0.825046	0.877241	0.82541	0.871582	0.846799	0.850605	0.877109	0.901332	0.865794	0.852268	0.887633	0.848649	0.884552	0.911419	0.892134	GSATII	12	34471260	R	I		IGR	opensea	IGR-opensea		NA	NA
cg25179334	0.609962	0.47869	0.0328982	0.266713	0.599534	0.526931	0.679629	0.6123	0.584712	0.726403	0.732961	0.812613	0.749729	0.779537	0.729921	0.743702	0.719151	0.72052	0.749417	GSATII	12	34517887	R	I		IGR	opensea	IGR-opensea		NA	NA
cg22402873	0.795795	0.709314	0.129837	0.482787	0.75493	0.788367	0.77398	0.797831	0.794711	0.88681	0.897292	0.895138	0.881477	0.901081	0.877341	0.903088	0.90443	0.857293	0.888247	GSATII	12	34444336	R	I		IGR	opensea	IGR-opensea		NA	NA
cg26929573	0.554768	0.380213	0.0351659	0.0487168	0.691774	0.479325	0.634496	0.495407	0.547131	0.824674	0.887874	0.881784	0.865963	0.879489	0.851469	0.858082	0.881186	0.891736	0.845793	GSATII	12	34548136	F	I		IGR	opensea	IGR-opensea		NA	NA
cg13617192	0.835545	0.803574	0.6106	0.613093	0.949184	0.749721	0.840311	0.796397	0.856185	0.940096	0.965773	0.958794	0.962827	0.882664	0.930002	0.96274	0.968166	0.955329	0.969956	GSATII	12	34534365	R	I		IGR	opensea	IGR-opensea		NA	NA			rs74074130
cg14751087	0.741565	0.558297	0.188495	0.34061	0.682744	0.709627	0.7592	0.761948	0.734382	0.781172	0.835442	0.811522	0.821005	0.755781	0.775231	0.784255	0.799688	0.833672	0.82145	GSATII	12	34753970	F	I		IGR	opensea	IGR-opensea		NA	NA
cg14303972	0.761667	0.331128	0.0190602	0.118114	0.718723	0.724342	0.820332	0.824333	0.7337	0.892817	0.863675	0.907236	0.922427	0.899336	0.895679	0.910639	0.865864	0.897633	0.89094	GSATII	12	34752640	F	I		IGR	opensea	IGR-opensea		NA	NA		rs74072762
cg26038315	0.6624	0.527337	0.0361201	0.198161	0.852239	0.680788	0.663331	0.670254	0.649257	0.87136	0.79615	0.899888	0.855001	0.922716	0.906549	0.874807	0.914017	0.842173	0.902094	GSATII	12	34464817	R	I		IGR	opensea	IGR-opensea		NA	NA
cg06092146	0.902255	0.803633	0.597348	0.707282	0.902457	0.871736	0.895735	0.941768	0.841241	0.897317	0.865939	0.920131	0.95224	0.931381	0.858087	0.917114	0.905725	0.680261	0.822156	GSATII	12	34504448	F	I		IGR	shore	IGR-shore	chr12:34503354-34503614	NA	NA
cg12114667	0.931852	0.77227	0.342006	0.528866	0.909797	0.900475	0.932365	0.948314	0.933273	0.951684	0.912816	0.96069	0.941777	0.927273	0.938321	0.95176	0.927004	0.928378	0.94081	GSATII	12	34556603	F	I		IGR	opensea	IGR-opensea		NA	NA		rs56224104
cg11649665	0.684475	0.507652	0.0266488	0.140099	0.814874	0.684337	0.747803	0.724635	0.607925	0.897187	0.902594	0.915076	0.947582	0.887517	0.936965	0.918995	0.922879	0.954504	0.918085	GSATII	12	34464939	R	I		IGR	opensea	IGR-opensea		NA	NA
cg16113189	0.904641	0.819517	0.315002	0.607903	0.930307	0.880132	0.919223	0.909361	0.901985	0.950245	0.955001	0.957823	0.967553	0.965777	0.959367	0.956736	0.963604	0.958692	0.961628	GSATII	12	34446240	R	I		IGR	opensea	IGR-opensea		NA	NA
cg21268144	0.295644	0.143648	0.0563003	0.0889657	0.22351	0.263514	0.295198	0.331248	0.27501	0.520187	0.558361	0.529783	0.549223	0.525326	0.554134	0.481533	0.517536	0.481342	0.520311	GSATII	12	34531722	R	I		IGR	opensea	IGR-opensea		NA	NA
cg15331945	0.431611	0.482396	0.112644	0.0793755	0.620941	0.373462	0.420026	0.372799	0.383047	0.533247	0.725511	0.627456	0.59969	0.610798	0.569297	0.586476	0.563246	0.70479	0.504603	GSATII	12	34756042	F	I		IGR	opensea	IGR-opensea		NA	NA
cg01971880	0.791954	0.611206	0.0291421	0.203639	0.85749	0.748237	0.839735	0.806125	0.765111	0.909072	0.933476	0.926113	0.929257	0.923088	0.920564	0.927144	0.936814	0.917715	0.928759	GSATII	12	34474637	R	I		IGR	opensea	IGR-opensea		NA	NA
cg10588893	0.569012	0.424653	0.0660132	0.106913	0.688759	0.517435	0.640784	0.56363	0.536132	0.714843	0.743364	0.810137	0.772282	0.689123	0.767992	0.73096	0.758725	0.867587	0.728635	GSATII	12	34464089	F	I		IGR	opensea	IGR-opensea		NA	NA
cg11728809	0.410211	0.150323	0.0355948	0.0614959	0.201309	0.336777	0.367899	0.389931	0.521848	0.558474	0.609826	0.57142	0.680786	0.547945	0.65765	0.58202	0.608093	0.376629	0.524151	GSATII	12	34554731	R	I		IGR	opensea	IGR-opensea		NA	NA			rs74976916
cg00867329	0.835108	0.764112	0.374648	0.659371	0.809811	0.810794	0.84237	0.845084	0.845659	0.902535	0.893162	0.91086	0.919974	0.884953	0.909486	0.917013	0.91005	0.894944	0.882095	GSATII	12	34539773	R	I		IGR	opensea	IGR-opensea		NA	NA			rs73322123
cg05047209	0.588895	0.491215	0.104479	0.29216	0.691378	0.555553	0.580578	0.616166	0.566783	0.681207	0.728655	0.779968	0.726108	0.718025	0.708144	0.729274	0.729287	0.687855	0.757035	GSATII	12	34457023	F	I		IGR	opensea	IGR-opensea		NA	NA
cg15461017	0.367268	0.273546	0.0573353	0.0907779	0.504428	0.304878	0.245093	0.28959	0.537361	0.649172	0.633726	0.663871	0.64417	0.679278	0.630053	0.624756	0.645535	0.560966	0.528187	GSATII	12	34519837	F	I		IGR	opensea	IGR-opensea		NA	NA		rs61931985
cg08858160	0.8882	0.737522	0.233871	0.48307	0.914199	0.884857	0.921676	0.88284	0.859144	0.956986	0.939275	0.960606	0.956172	0.951177	0.958295	0.951394	0.95277	0.965673	0.961455	GSATII	12	34456631	F	I		IGR	opensea	IGR-opensea		NA	NA
cg20353489	0.494518	0.365502	0.0541877	0.160525	0.866235	0.433795	0.543282	0.483612	0.516933	0.511432	0.694402	0.622175	0.613326	0.637638	0.718074	0.513846	0.683152	0.619465	0.49733	GSATII	12	34758307	F	II		IGR	opensea	IGR-opensea		NA	NA		rs74072798
cg09487985	0.559198	0.355851	0.0532824	0.0509978	0.576126	0.543698	0.537065	0.556307	0.506851	0.907311	0.865208	0.887578	0.887103	0.895289	0.892247	0.895135	0.860758	0.892336	0.826058	GSATII	12	34484805	F	II		IGR	shelf	IGR-shelf	chr12:34488610-34489037	NA	NA
cg09781168	0.780782	0.647501	0.130496	0.46339	0.872691	0.690784	0.800229	0.772459	0.764991	0.877966	0.828506	0.916863	0.876373	0.907644	0.805442	0.933203	0.849448	0.739846	0.790784	GSATII	12	34471040	R	II		IGR	opensea	IGR-opensea		NA	NA
cg18920494	0.238572	0.113807	0.0142997	0.017665	0.278536	0.230367	0.214577	0.241399	0.18992	0.449829	0.433177	0.517877	0.49723	0.364711	0.444696	0.390327	0.42492	0.451358	0.395647	GSATII	12	34532098	R	II		IGR	opensea	IGR-opensea		NA	NA
cg25799797	0.561804	0.379418	0.0508817	0.0333059	0.487007	0.501587	0.5536	0.586426	0.506404	0.770309	0.783873	0.811466	0.817891	0.8357	0.660786	0.75825	0.761768	0.669594	0.786692	GSATII	12	34448020	R	II		IGR	opensea	IGR-opensea		NA	NA
cg05710090	0.762821	0.672578	0.421045	0.617179	0.933142	0.706934	0.780003	0.787709	0.688887	0.845242	0.71518	0.906045	0.856095	0.746074	0.8759	0.691938	0.806986	0.750592	0.75402	GSATII	12	34442705	R	II		IGR	opensea	IGR-opensea		NA	NA
cg25082212	0.858408	0.726511	0.142023	0.472109	0.902642	0.85108	0.838445	0.955009	0.499824	0.891862	0.859736	0.883302	0.8963	0.883128	0.787984	0.952476	0.94135	0.614882	0.718565	GSATII	12	34452063	R	II		IGR	opensea	IGR-opensea		NA	NA			rs59493896
cg06703900	0.732396	0.648904	0.465155	0.544757	0.709972	0.703135	0.758193	0.712624	0.694283	0.870693	0.806604	0.877548	0.870944	0.8689	0.831249	0.874605	0.855387	0.844269	0.774616	GSATII	12	34486991	F	II		IGR	shore	IGR-shore	chr12:34488610-34489037	NA	NA
cg19446385	0.804534	0.641932	0.2705	0.466734	0.717988	0.719157	0.836606	0.846654	0.720487	0.905389	0.912325	0.915589	0.920219	0.912647	0.927124	0.922453	0.936279	0.932324	0.523518	GSATII	12	34458462	F	II		IGR	opensea	IGR-opensea		NA	NA		rs74965716
cg21721767	0.682403	0.411638	0.0197062	0.114635	0.670573	0.585921	0.679842	0.663065	0.74759	0.763328	0.893202	0.828614	0.838099	0.799814	0.89925	0.824637	0.850317	0.66416	0.722282	GSATII	12	34477398	F	II		IGR	opensea	IGR-opensea		NA	NA
cg16009988	0.634303	0.715212	0.0652398	0.296277	0.729653	0.535459	0.624691	0.650988	0.593173	0.780535	0.789967	0.805537	0.798992	0.706036	0.734605	0.783591	0.794557	0.770331	0.701612	GSATII	12	34516072	R	II		IGR	opensea	IGR-opensea		NA	NA
cg22458088	0.513315	0.264082	0.0496406	0.0758863	0.562991	0.461272	0.53813	0.519291	0.568437	0.601927	0.686536	0.731019	0.72775	0.726945	0.644487	0.716253	0.668553	0.456047	0.610813	GSATII	12	34458119	R	II		IGR	opensea	IGR-opensea		NA	NA
cg02770073	0.582514	0.479126	0.0234968	0.0627294	0.644618	0.534084	0.623281	0.539112	0.560466	0.730032	0.75606	0.751442	0.798141	0.696206	0.789828	0.694154	0.760799	0.761483	0.611702	GSATII	12	34548094	F	II		IGR	opensea	IGR-opensea		NA	NA
cg10963011	0.341732	0.363249	0.279938	0.252616	0.502396	0.281871	0.327067	0.352224	0.29741	0.595356	0.565368	0.549225	0.543415	0.553196	0.540579	0.550881	0.556482	0.419991	0.554367	GSATII	12	34511886	R	II		IGR	opensea	IGR-opensea		NA	NA
cg19119577	0.658261	0.436651	0.0318612	0.197056	0.699305	0.580189	0.665211	0.672076	0.634032	0.83559	0.813818	0.735386	0.802275	0.762188	0.704718	0.751207	0.869201	0.648472	0.731076	GSATII	12	34480369	R	II		IGR	opensea	IGR-opensea		NA	NA
cg19632664	0.640962	0.530584	0.0263951	0.0972402	0.746352	0.647986	0.630377	0.571116	0.575878	0.88345	0.885739	0.887099	0.850455	0.802463	0.88715	0.843335	0.818809	0.867356	0.856012	GSATII	12	34447816	R	II		IGR	opensea	IGR-opensea		NA	NA
cg00915830	0.757587	0.56543	0.0454425	0.124794	0.695609	0.750746	0.760689	0.772182	0.711325	0.924902	0.904218	0.886849	0.933145	0.904909	0.911112	0.914568	0.911087	0.874332	0.910741	GSATII	12	34448653	F	II		IGR	opensea	IGR-opensea		NA	NA
cg24231885	0.860957	0.819574	0.265834	0.628159	0.863447	0.84393	0.887539	0.833656	0.84937	0.901276	0.926647	0.936579	0.930313	0.927785	0.906908	0.917995	0.950635	0.923849	0.913278	GSATII	12	34511909	R	II		IGR	opensea	IGR-opensea		NA	NA			rs61931984
cg02662495	0.317106	0.0412896	0.0137192	0.0164411	0.170811	0.24769	0.353843	0.30971	0.293418	0.617685	0.6179	0.71005	0.662855	0.619828	0.595221	0.621463	0.63149	0.565197	0.585915	GSATII	12	34759279	F	II		IGR	opensea	IGR-opensea		NA	NA
cg12505872	0.779475	0.633016	0.190897	0.428239	0.828821	0.714415	0.824483	0.787221	0.733858	0.840705	0.897873	0.902393	0.9024	0.817055	0.875868	0.847555	0.865412	0.840524	0.838488	GSATII	12	34449172	F	II		IGR	opensea	IGR-opensea		NA	NA
cg02590409	0.64733	0.634542	0.138856	0.374547	0.717461	0.459453	0.625279	0.730521	0.591638	0.827217	0.812505	0.812312	0.862945	0.725287	0.734722	0.704082	0.894967	0.782727	0.671911	GSATII	12	34506462	R	II		IGR	shelf	IGR-shelf	chr12:34503354-34503614	NA	NA
cg23295071	0.718653	0.62099	0.37667	0.488829	0.655817	0.655489	0.714662	0.737802	0.706948	0.779398	0.76209	0.81874	0.788491	0.709729	0.750553	0.717248	0.793815	0.749348	0.701318	GSATII	12	34507257	R	II		IGR	shelf	IGR-shelf	chr12:34503354-34503614	NA	NA
cg04595200	0.555253	0.413292	0.0370579	0.0991226	0.627925	0.551192	0.571662	0.512228	0.534965	0.717415	0.793595	0.756295	0.765572	0.744333	0.762168	0.745462	0.775544	0.710264	0.726274	GSATII	12	34486507	F	II		IGR	shelf	IGR-shelf	chr12:34488610-34489037	NA	NA
cg13676726	0.889811	0.685674	0.221822	0.503352	0.851801	0.881101	0.921146	0.900907	0.871228	0.949826	0.940994	0.933765	0.94468	0.952404	0.958013	0.947417	0.945952	0.939218	0.937607	GSATII	12	34455544	F	II		IGR	opensea	IGR-opensea		NA	NA
cg07698281	0.863612	0.720133	0.423208	0.37102	0.937156	0.865866	0.905143	0.88156	0.823135	0.856567	0.90337	0.907666	0.908093	0.888478	0.91534	0.871293	0.905038	0.912117	0.87812	GSATII	12	34442510	R	II		IGR	opensea	IGR-opensea		NA	NA
cg03786043	0.636463	0.563776	0.037057	0.453145	0.893713	0.614929	0.666573	0.617815	0.639519	0.658988	0.659419	0.722249	0.664569	0.619125	0.644453	0.701877	0.71512	0.655358	0.611991	GSATII	12	34752829	F	II		IGR	opensea	IGR-opensea		NA	NA
cg04747827	0.847277	0.859709	0.808879	0.772391	0.890962	0.821662	0.906908	0.803633	0.815967	0.824812	0.894869	0.902696	0.862795	0.875986	0.852718	0.908122	0.914631	0.910873	0.812398	GSATII	4	49519997	R	II		IGR	opensea	IGR-opensea		NA	NA
cg13103190	0.913956	0.716327	0.0436733	0.450207	0.899963	0.924263	0.906923	0.924908	0.898308	0.921466	0.9493	0.950657	0.936337	0.946904	0.947085	0.957272	0.954583	0.915819	0.951077	GSATII	12	34453300	F	II		IGR	opensea	IGR-opensea		NA	NA		rs11053200
cg18622538	0.339063	0.175842	0.0459765	0.0321939	0.544252	0.280995	0.291403	0.377441	0.312722	0.621946	0.665311	0.639014	0.626547	0.649251	0.609317	0.62231	0.610223	0.652801	0.521656	GSATII	12	34523825	R	II		IGR	opensea	IGR-opensea		NA	NA			rs57601407
cg11418537	0.760771	0.675053	0.456342	0.322537	0.709064	0.758505	0.7319	0.746615	0.770876	0.892825	0.893699	0.900644	0.920116	0.882427	0.86673	0.874395	0.902887	0.883698	0.871801	GSATII	12	34547337	F	II		IGR	opensea	IGR-opensea		NA	NA
cg21858359	0.90598	0.814881	0.0594445	0.65425	0.922508	0.902183	0.898408	0.930718	0.906493	0.87363	0.86463	0.893411	0.921305	0.887965	0.912819	0.91369	0.912914	0.869613	0.837693	GSATII	12	34478695	R	II		IGR	opensea	IGR-opensea		NA	NA
cg00148727	0.425319	0.161887	0.0278434	0.032977	0.489975	0.372547	0.474059	0.449919	0.36117	0.524834	0.705011	0.62266	0.604681	0.587514	0.653824	0.649215	0.615519	0.66006	0.412725	GSATII	12	34756440	F	II		IGR	opensea	IGR-opensea		NA	NA
cg21843147	0.904726	0.77716	0.161302	0.513807	0.934761	0.884517	0.915044	0.947209	0.731844	0.910466	0.924228	0.924635	0.935889	0.944122	0.960346	0.938587	0.953862	0.801044	0.767417	GSATII	12	34536476	F	II		IGR	opensea	IGR-opensea		NA	NA		rs74074138
cg10644701	0.655578	0.553989	0.154784	0.483919	0.579222	0.622341	0.632356	0.728912	0.616142	0.750644	0.847967	0.841333	0.836904	0.862684	0.882728	0.788555	0.802172	0.708207	0.831566	GSATII	12	34532907	R	II		IGR	opensea	IGR-opensea		NA	NA
cg18047890	0.472254	0.385091	0.0509949	0.121257	0.554505	0.403521	0.487319	0.500384	0.410701	0.527607	0.577477	0.673848	0.576914	0.489249	0.728893	0.568623	0.546481	0.558864	0.499876	GSATII	12	34755049	F	II		IGR	opensea	IGR-opensea		NA	NA
cg05383657	0.418193	0.18687	0.0232322	0.0339871	0.52193	0.343092	0.340531	0.371636	0.512389	0.684982	0.766556	0.761876	0.803054	0.679288	0.774609	0.666084	0.799136	0.540649	0.627908	GSATII	12	34757822	R	II		IGR	opensea	IGR-opensea		NA	NA
cg17834219	0.765677	0.67199	0.0499245	0.40033	0.875475	0.704589	0.791949	0.805611	0.691456	0.872248	0.877041	0.855721	0.895777	0.852443	0.842227	0.919682	0.868821	0.824158	0.793749	GSATII	12	34480142	R	II		IGR	opensea	IGR-opensea		NA	NA
cg12589157	0.695428	0.533698	0.0152967	0.052376	0.797648	0.600979	0.723235	0.744867	0.663565	0.804154	0.842675	0.872692	0.866973	0.867326	0.851579	0.833947	0.816913	0.756646	0.83251	GSATII	12	34755298	F	II		IGR	opensea	IGR-opensea		NA	NA
cg11567558	0.757185	0.50775	0.0593152	0.0378095	0.849194	0.754782	0.779429	0.676995	0.794607	0.913244	0.92384	0.932516	0.951909	0.856904	0.940258	0.933445	0.927879	0.914424	0.919347	GSATII	12	34448038	F	II		IGR	opensea	IGR-opensea		NA	NA
cg01266159	0.454886	0.41882	0.0237038	0.0616344	0.712205	0.385966	0.444282	0.393507	0.446916	0.463675	0.827625	0.667836	0.650036	0.498554	0.698682	0.70428	0.596947	0.570974	0.556517	GSATII	12	34452177	F	II		IGR	opensea	IGR-opensea		NA	NA
cg24034913	0.536638	0.442177	0.214194	0.221032	0.450257	0.482492	0.622849	0.505702	0.518105	0.683122	0.652321	0.695363	0.70972	0.691941	0.733718	0.665526	0.676374	0.622704	0.697243	GSATII	12	34480221	R	II		IGR	opensea	IGR-opensea		NA	NA
cg26575471	0.484382	0.346461	0.0142031	0.0296598	0.578088	0.400164	0.486346	0.551035	0.430719	0.475693	0.667567	0.655637	0.469997	0.635472	0.612792	0.62686	0.591281	0.500334	0.532777	GSATII	12	34755315	F	II		IGR	opensea	IGR-opensea		NA	NA		rs73323551
cg09597645	0.631213	0.573795	0.322912	0.350809	0.786214	0.638397	0.636816	0.587252	0.587039	0.753684	0.772434	0.734971	0.757981	0.738512	0.702335	0.701335	0.721477	0.765061	0.666974	GSATII	12	34471143	R	II		IGR	opensea	IGR-opensea		NA	NA
cg27008316	0.103834	0.0238958	0.0223122	0.0201759	0.0331411	0.0897843	0.0954366	0.100317	0.104008	0.247192	0.286156	0.293916	0.347978	0.299138	0.256559	0.260967	0.289755	0.174288	0.281504	GSATII	12	34753697	F	II		IGR	opensea	IGR-opensea		NA	NA		rs74072771
cg22579351	0.717242	0.6209	0.0575916	0.396312	0.713974	0.679329	0.741087	0.753476	0.690956	0.690813	0.775747	0.828513	0.800959	0.782851	0.841981	0.764742	0.752475	0.790309	0.696934	GSATII	12	34538806	R	II		IGR	opensea	IGR-opensea		NA	NA
cg22487651	0.315599	0.238745	0.0358848	0.0513338	0.466394	0.301629	0.281303	0.290205	0.303954	0.539122	0.547792	0.581928	0.604757	0.532274	0.550313	0.50714	0.565537	0.43363	0.569068	GSATII	12	34480047	R	II		IGR	opensea	IGR-opensea		NA	NA
cg17878139	0.615397	0.486223	0.156334	0.325545	0.614	0.612097	0.603549	0.599146	0.6094	0.806575	0.772542	0.813924	0.802179	0.77291	0.755604	0.773213	0.819267	0.847631	0.780654	GSATX	13	19517986	R	I		IGR	opensea	IGR-opensea		NA	NA			rs74034643
cg17223045	0.745405	0.510317	0.0382231	0.321678	0.72093	0.722239	0.752164	0.833157	0.614067	0.808961	0.802216	0.809243	0.852003	0.837897	0.845015	0.82176	0.847722	0.668421	0.748758	GSATX	8	43402630	F	I		IGR	opensea	IGR-opensea		NA	NA
cg15736734	0.776838	0.546913	0.240057	0.362459	0.865963	0.767284	0.779456	0.788958	0.750729	0.923964	0.921691	0.92284	0.915546	0.916098	0.917338	0.914508	0.903509	0.917586	0.905143	GSATX	8	43404214	R	I		IGR	opensea	IGR-opensea		NA	NA
cg11885299	0.798794	0.667862	0.0400157	0.197012	0.819986	0.803725	0.777197	0.79469	0.78631	0.890807	0.916909	0.902287	0.900036	0.892742	0.899555	0.907875	0.901394	0.876038	0.910691	GSATX	8	43405687	R	I		IGR	opensea	IGR-opensea		NA	NA
cg21008784	0.734025	0.597737	0.211021	0.330775	0.748268	0.711276	0.756046	0.735118	0.699544	0.914642	0.889056	0.885159	0.891826	0.897648	0.887895	0.901841	0.893129	0.891033	0.909757	GSATX	12	38553846	F	I		IGR	shelf	IGR-shelf	chr12:38557328-38557693	NA	NA
cg10142863	0.86296	0.640805	0.0711614	0.289602	0.742873	0.837963	0.862854	0.856305	0.876857	0.954075	0.959488	0.950643	0.952311	0.951683	0.952057	0.962667	0.943053	0.955136	0.958146	GSATX	8	43405739	R	I		IGR	opensea	IGR-opensea		NA	NA
cg22402873	0.795795	0.709314	0.129837	0.482787	0.75493	0.788367	0.77398	0.797831	0.794711	0.88681	0.897292	0.895138	0.881477	0.901081	0.877341	0.903088	0.90443	0.857293	0.888247	GSATX	12	34444336	R	I		IGR	opensea	IGR-opensea		NA	NA
cg07219978	0.796686	0.581623	0.38935	0.368487	0.714722	0.780349	0.800913	0.826313	0.766938	0.904446	0.873492	0.884851	0.877148	0.879837	0.827901	0.88146	0.897205	0.895472	0.885056	GSATX	12	38548782	F	I		IGR	opensea	IGR-opensea		NA	NA
cg23361009	0.943817	0.771403	0.0764855	0.257044	0.894287	0.94266	0.943824	0.97824	0.804655	0.949928	0.949712	0.950295	0.9607	0.966722	0.955824	0.956535	0.951489	0.814902	0.928187	GSATX	12	38547397	R	I		IGR	opensea	IGR-opensea		NA	NA
cg18981999	0.774091	0.609864	0.256334	0.339952	0.894895	0.754245	0.787977	0.744752	0.746712	0.910583	0.916755	0.916012	0.915404	0.905759	0.888614	0.859428	0.886968	0.920259	0.900976	GSATX	8	43406411	R	I		IGR	opensea	IGR-opensea		NA	NA
cg09211256	0.749329	0.517986	0.105699	0.332638	0.468612	0.722016	0.797697	0.767685	0.717717	0.865542	0.800525	0.835441	0.85502	0.861249	0.872252	0.87189	0.836365	0.708128	0.84427	GSATX	12	38552636	R	I		IGR	opensea	IGR-opensea		NA	NA
cg02845528	0.598163	0.557602	0.0461676	0.118458	0.773344	0.544279	0.519866	0.615993	0.590002	0.719669	0.870751	0.878792	0.824625	0.822847	0.869039	0.794694	0.851751	0.794946	0.767307	GSATX	8	43406314	F	II		IGR	opensea	IGR-opensea		NA	NA
cg16671370	0.722675	0.631035	0.179112	0.344183	0.886581	0.698821	0.737563	0.630372	0.700376	0.809158	0.812951	0.860483	0.788296	0.809802	0.750115	0.779497	0.819544	0.898055	0.743171	GSATX	13	19517785	F	II		IGR	opensea	IGR-opensea		NA	NA
cg09749656	0.716787	0.610452	0.183224	0.327453	0.858262	0.625522	0.696592	0.684084	0.720063	0.894289	0.892771	0.898914	0.901218	0.914827	0.855793	0.834136	0.910432	0.706231	0.917261	GSATX	8	43403277	F	II		IGR	opensea	IGR-opensea		NA	NA
cg04106649	0.904225	0.791414	0.243584	0.583202	0.93741	0.890351	0.86833	0.924846	0.891659	0.942877	0.941692	0.956275	0.936661	0.959644	0.944392	0.948284	0.963802	0.792707	0.950851	GSATX	8	43402930	F	II		IGR	opensea	IGR-opensea		NA	NA		rs59047173
cg23938975	0.716977	0.517844	0.0696419	0.410372	0.77821	0.667882	0.719867	0.719913	0.764672	0.791885	0.859523	0.853876	0.816535	0.859824	0.819444	0.845393	0.831372	0.814613	0.812232	GSATX	12	34446650	R	II		IGR	opensea	IGR-opensea		NA	NA
cg25631370	0.672866	0.479608	0.0402015	0.199832	0.788165	0.605106	0.684478	0.643583	0.648757	0.940532	0.949008	0.941366	0.890861	0.940148	0.938474	0.950865	0.95185	0.871512	0.960773	GSATX	13	19518706	F	II		IGR	opensea	IGR-opensea		NA	NA
cg09147938	0.700937	0.487451	0.0951784	0.20054	0.849894	0.607785	0.695128	0.787064	0.573697	0.840031	0.769556	0.865613	0.848056	0.856644	0.774978	0.870942	0.836172	0.468958	0.809055	GSATX	8	43418406	F	II		IGR	opensea	IGR-opensea		NA	NA
cg24799029	0.764799	0.577327	0.0302817	0.191678	0.876136	0.771791	0.732837	0.732587	0.753278	0.903284	0.907943	0.918671	0.923914	0.896827	0.895713	0.909925	0.92599	0.90651	0.87132	GSATX	8	43406144	F	II		IGR	opensea	IGR-opensea		NA	NA
cg24803637	0.951669	0.925788	0.91119	0.914403	0.92827	0.953161	0.95183	0.957755	0.945053	0.925711	0.947847	0.954628	0.946539	0.945734	0.932419	0.95195	0.953115	0.919083	0.948861	GSATX	21	15444237	R	II		IGR	shore	IGR-shore	chr21:15442956-15443160	NA	NA
cg25247888	0.550514	0.323188	0.0389579	0.0460484	0.49803	0.496893	0.571406	0.603816	0.459488	0.753239	0.713818	0.73347	0.789069	0.723433	0.724347	0.62967	0.777321	0.491174	0.788574	GSATX	12	34441162	R	II		IGR	opensea	IGR-opensea		NA	NA
cg23973393	0.151764	0.185094	0.0896432	0.102239	0.169776	0.113219	0.146564	0.175949	0.155778	0.143583	0.167946	0.149403	0.15426	0.149214	0.199006	0.156078	0.174301	0.115556	0.126177	MSR1	19	50708921	R	I	MYH14	5'UTR	shore	5'UTR-shore	chr19:50706482-50707196	TRUE	NA
cg18473196	0.900812	0.888475	0.574686	0.752183	0.81346	0.892576	0.90192	0.903937	0.885231	0.910974	0.929069	0.934104	0.943033	0.921578	0.938349	0.920721	0.907552	0.910641	0.91672	MSR1	19	49222487	F	I	MAMSTR	5'UTR	shore	5'UTR-shore	chr19:49223054-49223312	NA	TRUE
cg06944092	0.85925	0.726761	0.19874	0.65427	0.762025	0.802016	0.84914	0.89936	0.797439	0.85653	0.859112	0.854359	0.844101	0.851301	0.855649	0.857955	0.878384	0.528462	0.875122	MSR1	19	36369620	R	I	APLP1	Body	shelf	Body-shelf	chr19:36365453-36365824	NA	NA
cg10269110	0.823193	0.570963	0.0848434	0.342758	0.682291	0.793499	0.809524	0.821376	0.86165	0.893925	0.842821	0.890045	0.893922	0.874685	0.85193	0.872215	0.899135	0.817432	0.887104	MSR1	19	55873515	F	I	FAM71E2	Body	shore	Body-shore	chr19:55873636-55873993	NA	NA		rs77518018
cg24194077	0.0938591	0.0764055	0.0798744	0.0603576	0.129784	0.0895766	0.0795514	0.0921628	0.0968363	0.108771	0.0868044	0.0940321	0.0840763	0.0754132	0.114128	0.088517	0.0799882	0.0705603	0.0973234	MSR1	19	54386020	F	I	PRKCG	Body	shore	Body-shore	chr19:54385315-54385604	TRUE	NA
cg27490465	0.969307	0.971337	0.964932	0.965203	0.969518	0.97045	0.946427	0.971693	0.969306	0.946248	0.935766	0.944365	0.961415	0.966444	0.963607	0.967854	0.965257	0.794908	0.952867	MSR1	19	50303041	R	I	AP2A1	Body	shore	Body-shore	chr19:50303179-50303399	NA	NA
cg13977597	0.180376	0.250857	0.482486	0.029197	0.423736	0.162166	0.133409	0.159596	0.202175	0.149488	0.212073	0.210801	0.187072	0.204969	0.188372	0.243252	0.205579	0.0726017	0.198557	MSR1	19	49568000	R	II	NTF4	TSS1500	opensea	TSS1500-opensea		TRUE	TRUE
cg25253419	0.0652307	0.0548024	0.0779763	0.0513192	0.0708261	0.0665419	0.0606743	0.0712005	0.066298	0.0772049	0.0832781	0.0976371	0.0896011	0.0977158	0.101299	0.0901563	0.0835253	0.0682629	0.0714824	MSR1	19	49403890	F	II	NUCB1	TSS200	shore	TSS200-shore	chr19:49403222-49403618	NA	NA		rs45476398
cg04264075	0.284731	0.449764	0.749231	0.0567485	0.50635	0.220623	0.261957	0.249065	0.2567	0.284454	0.305834	0.236616	0.245777	0.227363	0.128045	0.310774	0.217362	0.287938	0.148816	MSR1	19	51876470	F	II	NKG7	TSS1500	opensea	TSS1500-opensea		NA	NA		rs2741235
cg22044892	0.798573	0.699273	0.530282	0.586949	0.81131	0.753901	0.827598	0.791399	0.809407	0.79997	0.824615	0.839981	0.842095	0.813428	0.791836	0.827083	0.832606	0.784932	0.82054	MSR1	19	51486901	R	II	KLK7	5'UTR	opensea	5'UTR-opensea		NA	NA
cg08077345	0.894118	0.833334	0.573264	0.870226	0.906126	0.86455	0.915618	0.893519	0.905791	0.938163	0.932887	0.948185	0.946461	0.942947	0.940138	0.953737	0.953345	0.938915	0.944466	MSR1	19	49372273	R	II	PLEKHA4	TSS1500	shelf	TSS1500-shelf	chr19:49375484-49375928	NA	NA
cg05493001	0.831762	0.672621	0.0444499	0.623397	0.477623	0.772954	0.866715	0.867065	0.726677	0.80707	0.799291	0.852117	0.807073	0.822101	0.823602	0.815496	0.843478	0.601486	0.856035	MSR1	19	52195559	R	II	MIR125A	TSS1500	opensea	TSS1500-opensea		NA	NA
cg14719352	0.737691	0.557777	0.026536	0.324551	0.326323	0.705454	0.781945	0.727667	0.68736	0.880704	0.865428	0.869194	0.862141	0.824866	0.862921	0.840829	0.856435	0.907165	0.842127	MSR1	19	49258131	R	II	FGF21	TSS1500	shore	TSS1500-shore	chr19:49255778-49256495	NA	NA
cg10693865	0.783934	0.57926	0.0419542	0.561823	0.642961	0.739005	0.73898	0.820618	0.793049	0.677163	0.787824	0.763944	0.819032	0.720905	0.761649	0.736368	0.787014	0.492465	0.721546	MSR1	19	55574951	R	II	RDH13	TSS1500	shore	TSS1500-shore	chr19:55574138-55574734	NA	NA
cg05777061	0.260289	0.112375	0.0507283	0.0414442	0.325499	0.228384	0.242713	0.298628	0.260735	0.267621	0.248382	0.433486	0.339861	0.371993	0.279944	0.280868	0.371618	0.227345	0.279051	MSR1	19	51505001	F	II	KLK8	TSS200	shore	TSS200-shore	chr19:51505914-51506363	NA	TRUE		rs73936109
cg19818998	0.0207293	0.0116627	0.0944724	0.0109632	0.0165063	0.0235784	0.0233611	0.017741	0.0274415	0.0236649	0.0264488	0.025131	0.0164219	0.0177997	0.0255117	0.0172766	0.0152421	0.11453	0.014246	MSR1	19	52207792	F	II	NCRNA00085	Body	shore	Body-shore	chr19:52206244-52206726	NA	NA
cg20699157	0.832043	0.739597	0.193368	0.622054	0.914786	0.818843	0.786395	0.86927	0.838765	0.801082	0.656726	0.886734	0.899589	0.835042	0.855672	0.853543	0.823131	0.690614	0.839314	REP522	13	24528151	F	I		IGR	opensea	IGR-opensea		NA	NA		rs2765114
cg20499290	0.302349	0.260923	0.343935	0.145817	0.703819	0.298134	0.265781	0.322184	0.361244	0.36398	0.378154	0.342464	0.390345	0.343672	0.358346	0.412447	0.382708	0.375584	0.357888	REP522	10	38015579	F	I		IGR	opensea	IGR-opensea		NA	NA		rs12358108
cg00885843	0.512098	0.478548	0.280157	0.254911	0.558735	0.495577	0.51228	0.521523	0.50428	0.644877	0.611666	0.640869	0.661905	0.685936	0.643468	0.631736	0.649976	0.639677	0.649166	REP522	2	131058072	R	I		IGR	opensea	IGR-opensea		NA	NA
cg08236836	0.938441	0.7309	0.262172	0.31771	0.876234	0.942848	0.951366	0.937951	0.934361	0.977887	0.962409	0.981663	0.978986	0.972947	0.977618	0.983897	0.98113	0.975055	0.979967	REP522	2	95613608	F	I		IGR	opensea	IGR-opensea		NA	NA
cg22937556	0.727962	0.596543	0.0948731	0.26233	0.825351	0.727636	0.668513	0.715305	0.699784	0.904407	0.910953	0.896954	0.914203	0.907306	0.896632	0.890581	0.916268	0.896606	0.926908	REP522	13	19692335	F	I	DKFZp686A1627	Body	opensea	Body-opensea		NA	NA		rs9581289
cg17264818	0.911432	0.831623	0.327973	0.347234	0.934595	0.875277	0.928673	0.950648	0.85562	0.925795	0.903886	0.933133	0.943207	0.936779	0.929582	0.924339	0.89991	0.903171	0.945262	REP522	2	95612985	F	I		IGR	opensea	IGR-opensea		NA	NA		rs78291546
cg11709413	0.875843	0.681116	0.436711	0.480566	0.836389	0.861374	0.890497	0.885343	0.875867	0.93538	0.934354	0.946044	0.941295	0.954518	0.937598	0.946567	0.937593	0.928037	0.949816	REP522	2	132300805	R	I		IGR	opensea	IGR-opensea		NA	NA
cg18555433	0.119555	0.111523	0.0589899	0.0783518	0.0892724	0.114622	0.0966916	0.117534	0.10484	0.104783	0.162982	0.115536	0.144248	0.0938567	0.125043	0.0939543	0.1203	0.102013	0.127497	REP522	22	32598479	R	I	RFPL2	1stExon	opensea	1stExon-opensea		TRUE	NA
cg12906381	0.558881	0.605431	0.0474611	0.438078	0.478527	0.564739	0.468396	0.631199	0.440206	0.335002	0.715486	0.695824	0.473656	0.193563	0.687039	0.558418	0.613044	0.652875	0.595637	REP522	22	32599516	F	I	RFPL2	TSS200	opensea	TSS200-opensea		NA	NA
cg23347301	0.736793	0.486407	0.0508533	0.167297	0.83188	0.763035	0.709119	0.742278	0.672659	0.864733	0.860343	0.893175	0.790165	0.863494	0.867029	0.911011	0.881904	0.814365	0.923857	REP522	19	28401100	F	I		IGR	shore	IGR-shore	chr19:28400280-28400833	NA	NA
cg04447741	0.923015	0.723297	0.0618614	0.133	0.898413	0.921497	0.883788	0.945862	0.910365	0.937864	0.933173	0.954643	0.928724	0.943113	0.951315	0.95821	0.952853	0.933723	0.936198	REP522	2	95613630	R	I		IGR	opensea	IGR-opensea		NA	NA
cg17732690	0.905133	0.719104	0.311505	0.527784	0.745115	0.895898	0.91211	0.909818	0.914121	0.931132	0.920386	0.937477	0.947875	0.897064	0.928787	0.960031	0.94323	0.935502	0.95423	REP522	22	32750734	F	I	RFPL3	TSS200	opensea	TSS200-opensea		NA	NA		rs5998436
cg10989871	0.923765	0.713423	0.18964	0.433039	0.764602	0.912549	0.917306	0.930871	0.938427	0.944002	0.938476	0.938497	0.947478	0.945674	0.937987	0.946781	0.956656	0.913932	0.955383	REP522	10	43186900	F	I		IGR	opensea	IGR-opensea		NA	NA
cg24739513	0.93315	0.780123	0.286831	0.51398	0.897203	0.908249	0.93909	0.941416	0.941873	0.948872	0.959539	0.948103	0.954563	0.95712	0.963021	0.963222	0.963751	0.944262	0.966572	REP522	15	21905654	F	I		IGR	opensea	IGR-opensea		NA	NA
cg26494441	0.555675	0.565549	0.449871	0.458513	0.515963	0.523423	0.52086	0.602445	0.452751	0.543685	0.705466	0.73183	0.600915	0.385883	0.690949	0.605542	0.639992	0.651371	0.715926	REP522	22	32601101	F	I	RFPL2	TSS1500	opensea	TSS1500-opensea		TRUE	NA
cg16142906	0.968957	0.951118	0.594134	0.919572	0.92954	0.968952	0.968991	0.973081	0.968459	0.96502	0.936681	0.969515	0.973982	0.978086	0.951976	0.96396	0.969689	0.914391	0.976398	REP522	22	32750777	F	I	RFPL3	TSS200	opensea	TSS200-opensea		TRUE	NA		rs72620404
cg00343349	0.671361	0.53373	0.126869	0.124528	0.84035	0.643172	0.661325	0.717186	0.645983	0.738104	0.726749	0.698819	0.849096	0.73648	0.766632	0.791568	0.735719	0.724301	0.729448	REP522	7	57639252	F	I		IGR	opensea	IGR-opensea		NA	NA		rs73701840
cg20308204	0.958544	0.940114	0.635013	0.877554	0.939308	0.959072	0.964831	0.966375	0.957244	0.942647	0.946019	0.948581	0.968312	0.95122	0.964073	0.957911	0.965242	0.925966	0.963995	REP522	22	32750782	F	I	RFPL3	TSS200	opensea	TSS200-opensea		TRUE	NA		rs72620404
cg09346823	0.900678	0.817804	0.547215	0.696287	0.896361	0.864926	0.914383	0.87815	0.910305	0.90241	0.889247	0.912885	0.895917	0.884212	0.891745	0.875551	0.915485	0.914896	0.905088	REP522	13	24528284	F	II		IGR	opensea	IGR-opensea		NA	NA		rs12859372
cg01179328	0.860222	0.751459	0.495382	0.521208	0.765839	0.84861	0.860579	0.867809	0.824241	0.897763	0.879897	0.882677	0.886919	0.876899	0.870769	0.885001	0.894116	0.800337	0.876183	REP522	22	32750845	R	II	RFPL3	TSS200	opensea	TSS200-opensea		TRUE	NA
cg02314702	0.941266	0.793122	0.278219	0.53804	0.839603	0.936698	0.952147	0.940791	0.949526	0.95438	0.95536	0.949765	0.958289	0.960494	0.937497	0.964434	0.955501	0.970858	0.945731	REP522	10	43187175	F	II		IGR	opensea	IGR-opensea		NA	NA	low-CpG:42507180-42507194
cg05167468	0.877608	0.756373	0.421012	0.640063	0.893292	0.834996	0.900306	0.887139	0.882384	0.890783	0.924571	0.922871	0.918107	0.929974	0.942052	0.903131	0.915495	0.906688	0.905224	REP522	15	21905516	F	II		IGR	opensea	IGR-opensea		NA	NA		rs7167633
cg11519260	0.868663	0.409933	0.0194834	0.0645829	0.684306	0.843716	0.888156	0.869992	0.865885	0.936988	0.928894	0.944411	0.944838	0.951317	0.962585	0.946443	0.942615	0.810306	0.970143	REP522	10	43186810	F	II		IGR	opensea	IGR-opensea		NA	NA		rs549167
cg03498881	0.813196	0.611576	0.10555	0.293321	0.736092	0.836654	0.823388	0.765125	0.809036	0.834926	0.834109	0.874763	0.868956	0.876647	0.845394	0.894146	0.893765	0.811923	0.857261	REP522	17	20771879	R	II	CCDC144NL	Body	opensea	Body-opensea		NA	NA			rs73982327
cg05042728	0.928501	0.82384	0.428352	0.521061	0.92896	0.9232	0.922305	0.916666	0.936415	0.946788	0.951972	0.933596	0.938166	0.942267	0.940483	0.954735	0.947218	0.958315	0.931585	REP522	10	43187184	F	II		IGR	opensea	IGR-opensea		NA	NA	low-CpG:42507180-42507194
cg04361678	0.953394	0.840924	0.384142	0.586027	0.781027	0.935702	0.930079	0.966451	0.965555	0.956483	0.944484	0.961355	0.974654	0.969553	0.952091	0.941877	0.973342	0.826818	0.965896	REP522	22	32750744	F	II	RFPL3	TSS200	opensea	TSS200-opensea		NA	NA		rs35790378	rs5998436
cg19925512	0.87207	0.680723	0.332472	0.514014	0.880915	0.833159	0.853041	0.837707	0.891912	0.891681	0.920858	0.932323	0.918222	0.922144	0.799768	0.901776	0.934411	0.770225	0.938234	REP522	22	32750881	F	II	RFPL3	5'UTR	opensea	5'UTR-opensea		TRUE	NA		rs12168398
cg26950102	0.68773	0.597076	0.099347	0.202009	0.875825	0.616769	0.681726	0.672908	0.651026	0.895164	0.890268	0.901489	0.910336	0.855504	0.808868	0.91046	0.890408	0.920934	0.805405	REP522	21	11098909	F	II	BAGE	1stExon	opensea	1stExon-opensea		NA	NA		rs78230864
cg17575113	0.768234	0.502418	0.0700157	0.221238	0.614571	0.713014	0.786051	0.775828	0.773141	0.819224	0.819874	0.789949	0.798043	0.76061	0.779953	0.771101	0.847483	0.755314	0.815652	REP522	10	43186868	F	II		IGR	opensea	IGR-opensea		NA	NA
cg04103251	0.304562	0.288628	0.0299607	0.0270317	0.534148	0.29418	0.273093	0.26981	0.257176	0.745688	0.733189	0.662966	0.639367	0.700287	0.813668	0.658931	0.68478	0.743105	0.538351	REP522	13	19692715	F	II	DKFZp686A1627	TSS1500	opensea	TSS1500-opensea		NA	NA		rs9507472
cg01840965	0.832935	0.635224	0.0890577	0.373948	0.662127	0.829696	0.827876	0.84891	0.804781	0.853451	0.842362	0.86218	0.870794	0.805382	0.872676	0.840618	0.867333	0.836038	0.841986	REP522	22	32601654	F	II	RFPL2	TSS1500	opensea	TSS1500-opensea		NA	NA
cg22382004	0.908281	0.835424	0.59844	0.679692	0.878893	0.89451	0.922951	0.895249	0.913777	0.896544	0.893291	0.907868	0.915217	0.894321	0.89668	0.917192	0.914673	0.863583	0.907637	REP522	17	20771377	R	II	CCDC144NL	Body	opensea	Body-opensea		NA	NA			rs74812228
cg22404498	0.40651	0.501248	0.144605	0.281541	0.365212	0.324193	0.352307	0.489862	0.237217	0.331721	0.64957	0.625037	0.446534	0.0873299	0.621551	0.489473	0.508061	0.449915	0.562947	REP522	22	32600722	R	II	RFPL2	TSS1500	opensea	TSS1500-opensea		NA	NA
cg01124132	0.590431	0.702533	0.0182939	0.544837	0.509379	0.601635	0.507167	0.720708	0.271408	0.303454	0.760927	0.747796	0.532502	0.11844	0.708111	0.579073	0.633987	0.54231	0.685522	REP522	22	32599511	F	II	RFPL2	TSS200	opensea	TSS200-opensea		NA	NA
cg25163651	0.468346	0.390794	0.0232656	0.130134	0.716163	0.329076	0.451643	0.450437	0.461194	0.621745	0.677202	0.68814	0.572222	0.678458	0.451726	0.572297	0.640621	0.566438	0.486564	REP522	15	21906149	F	II		IGR	opensea	IGR-opensea		NA	NA		rs28493098
cg13405775	0.603519	0.454341	0.0602149	0.312524	0.319675	0.533612	0.616917	0.748559	0.352177	0.290997	0.780627	0.783745	0.611379	0.268677	0.803965	0.621164	0.697283	0.556846	0.618197	REP522	22	32599648	F	II	RFPL2	TSS200	opensea	TSS200-opensea		NA	NA
cg12193345	0.952307	0.92489	0.755221	0.889725	0.96024	0.942004	0.968601	0.954202	0.943172	0.945087	0.964638	0.957323	0.982333	0.933897	0.94663	0.938436	0.972892	0.947211	0.969586	REP522	13	24528090	F	II		IGR	opensea	IGR-opensea		NA	NA		rs9551028
cg04202955	0.923507	0.738773	0.0777238	0.286788	0.943188	0.92773	0.940617	0.910031	0.911923	0.964841	0.95932	0.948148	0.976857	0.963609	0.945614	0.964292	0.958623	0.967478	0.973354	REP522	13	19692800	R	II	DKFZp686A1627	TSS1500	opensea	TSS1500-opensea		NA	NA
cg18393044	0.798976	0.537712	0.0491256	0.226558	0.39575	0.753795	0.8409	0.814746	0.800223	0.876109	0.832597	0.894043	0.886887	0.854253	0.854237	0.857332	0.864363	0.836032	0.913622	REP522	17	20841675	R	II		IGR	opensea	IGR-opensea		NA	NA
cg09362956	0.932342	0.833235	0.404595	0.506369	0.920648	0.932176	0.930434	0.945021	0.899462	0.929517	0.945253	0.938882	0.962855	0.942961	0.924493	0.962854	0.946513	0.757538	0.969395	REP522	22	32749962	F	II	RFPL3	TSS1500	opensea	TSS1500-opensea		NA	NA			rs5754004
cg05825722	0.957113	0.859826	0.581618	0.561595	0.948966	0.952436	0.970231	0.954404	0.953278	0.967548	0.946007	0.977945	0.954681	0.970933	0.977098	0.971387	0.98113	0.964941	0.976354	REP522	2	95613015	F	II		IGR	opensea	IGR-opensea		NA	NA		rs78636729
cg08508335	0.618439	0.404455	0.0301379	0.0529265	0.498536	0.557106	0.620582	0.566772	0.632191	0.855268	0.850504	0.85587	0.86668	0.835035	0.869678	0.832255	0.819985	0.855249	0.741375	REP522	13	19692412	R	II	DKFZp686A1627	Body	opensea	Body-opensea		NA	NA		rs75534413
cg26988283	0.737136	0.509177	0.0501034	0.226048	0.569271	0.766724	0.721982	0.731976	0.696452	0.930118	0.90532	0.937573	0.95081	0.914981	0.941779	0.895891	0.882201	0.938833	0.924821	REP522	10	43187321	F	II		IGR	opensea	IGR-opensea		NA	NA		rs74137924
cg15908093	0.786878	0.768166	0.372131	0.51618	0.929499	0.673614	0.810848	0.721918	0.858367	0.866476	0.888514	0.907229	0.920752	0.937444	0.906838	0.856618	0.87005	0.933201	0.765751	REP522	5	175463643	R	II		IGR	opensea	IGR-opensea		NA	NA
cg23496358	0.909309	0.885533	0.516403	0.835064	0.89632	0.928722	0.89326	0.932985	0.836335	0.901531	0.904954	0.929775	0.939024	0.90459	0.930318	0.92913	0.904144	0.891214	0.967399	SATR1	8	12570769	F	I		IGR	opensea	IGR-opensea		NA	NA
cg08505111	0.670397	0.578821	0.0473738	0.190665	0.812543	0.633057	0.637711	0.672186	0.651021	0.703142	0.731798	0.70724	0.682219	0.812477	0.709061	0.699014	0.761322	0.7096	0.760746	SATR1	5	98541783	R	I		IGR	opensea	IGR-opensea		NA	NA
cg21744417	0.912336	0.837934	0.195749	0.615385	0.91757	0.86734	0.906612	0.953832	0.874422	0.83713	0.834136	0.924015	0.85757	0.725603	0.942894	0.936222	0.936127	0.764606	0.870254	SATR1	4	9760275	F	I		IGR	opensea	IGR-opensea		NA	NA		rs78603196
cg13694435	0.73091	0.719675	0.192991	0.384522	0.682361	0.690397	0.70236	0.736266	0.737993	0.726631	0.746836	0.767895	0.701403	0.681495	0.725288	0.783218	0.737945	0.712264	0.729588	SATR1	3	125457383	F	I		IGR	opensea	IGR-opensea		NA	NA		rs34580434
cg17339617	0.825936	0.71573	0.373321	0.453627	0.737022	0.810598	0.863253	0.830813	0.765293	0.84181	0.713483	0.782282	0.816913	0.697034	0.749347	0.754373	0.796184	0.82522	0.708005	SATR1	5	146608294	F	I		IGR	opensea	IGR-opensea		NA	NA
cg05895077	0.920896	0.715782	0.27331	0.451852	0.794521	0.925074	0.929193	0.919496	0.910625	0.952101	0.959161	0.948911	0.957081	0.964158	0.947061	0.959777	0.959054	0.946274	0.965279	SATR1	2	193465902	R	I		IGR	opensea	IGR-opensea		NA	NA
cg26640672	0.892759	0.694897	0.202032	0.28078	0.731557	0.880607	0.901165	0.919418	0.898761	0.901366	0.865264	0.887051	0.92511	0.918545	0.910398	0.918998	0.877625	0.842959	0.918886	SATR1	12	59925037	R	I		IGR	opensea	IGR-opensea		NA	NA
cg00964333	0.934474	0.930275	0.78044	0.888313	0.96219	0.843427	0.967132	0.92868	0.934411	0.761994	0.897922	0.873198	0.803774	0.680152	0.814068	0.845726	0.903208	0.919663	0.759089	SATR1	10	15038045	R	I		IGR	opensea	IGR-opensea		NA	NA
cg08475853	0.851415	0.689991	0.23894	0.444103	0.831923	0.822088	0.840666	0.878397	0.841028	0.896817	0.833257	0.885993	0.858443	0.857541	0.860702	0.877626	0.878777	0.840798	0.871398	SATR1	4	9492758	F	I		IGR	shelf	IGR-shelf	chr4:9495305-9495506	NA	NA		rs56970079
cg12233174	0.87399	0.830566	0.626101	0.685276	0.910023	0.861168	0.871511	0.892205	0.862201	0.882367	0.901878	0.930134	0.911761	0.906955	0.927832	0.920645	0.928451	0.908501	0.918851	SATR1	12	79864506	F	I		IGR	opensea	IGR-opensea		NA	NA		rs75961571
cg08945711	0.951258	0.928954	0.660292	0.864728	0.950364	0.954927	0.931176	0.960511	0.958829	0.947926	0.955048	0.958767	0.960222	0.956559	0.958716	0.966712	0.960174	0.944809	0.968192	SATR1	15	77852711	F	I		IGR	opensea	IGR-opensea		NA	NA			rs35985001
cg27298420	0.934701	0.855304	0.182707	0.533619	0.920472	0.92829	0.936978	0.935891	0.944911	0.940293	0.927953	0.943625	0.967792	0.939169	0.946864	0.947081	0.949236	0.945614	0.956238	SATR1	10	15026170	R	I		IGR	opensea	IGR-opensea		NA	NA
cg13535485	0.893997	0.881582	0.626126	0.823001	0.901591	0.885967	0.875037	0.892628	0.923725	0.896437	0.898415	0.913875	0.895704	0.910633	0.893271	0.926826	0.927614	0.920051	0.931432	SATR1	12	52489027	R	I		IGR	opensea	IGR-opensea		NA	NA
cg20268279	0.932806	0.900187	0.50115	0.655563	0.921087	0.93739	0.92241	0.933333	0.933429	0.91616	0.939351	0.940386	0.939713	0.927638	0.939727	0.945844	0.936591	0.96733	0.924495	SATR1	14	52219923	R	I		IGR	opensea	IGR-opensea		NA	NA
cg09899636	0.796659	0.630532	0.328535	0.420423	0.766988	0.779288	0.834282	0.795186	0.760872	0.851322	0.838133	0.868829	0.851936	0.812068	0.823831	0.870965	0.829198	0.898583	0.811115	SATR1	12	8599671	R	I		IGR	opensea	IGR-opensea		NA	NA
cg14455170	0.146933	0.0532579	0.234894	0.177624	0.350491	0.231015	0.0972692	0.161295	0.207742	0.09513	0.19086	0.140736	0.105385	0.112718	0.120234	0.225556	0.0996021	0.16183	0.095733	SATR1	13	42002398	R	I		IGR	opensea	IGR-opensea		NA	NA
cg19726320	0.952025	0.911538	0.68006	0.694456	0.914812	0.953296	0.955261	0.955995	0.960469	0.964012	0.950684	0.956117	0.956235	0.955174	0.965635	0.963807	0.971213	0.962348	0.96829	SATR1	2	180886608	F	I		IGR	opensea	IGR-opensea		NA	NA
cg00151191	0.744844	0.513501	0.271976	0.364482	0.534713	0.757656	0.754387	0.731498	0.764918	0.735913	0.780346	0.779481	0.754755	0.728394	0.708298	0.753952	0.765024	0.806726	0.791291	SATR1	2	71268532	F	I		IGR	opensea	IGR-opensea		NA	NA
cg09377823	0.940914	0.877558	0.315199	0.530237	0.919982	0.912246	0.945168	0.965988	0.933629	0.908496	0.913646	0.947129	0.943935	0.962684	0.945272	0.93863	0.930947	0.894078	0.92152	SATR1	8	11774336	R	I		IGR	opensea	IGR-opensea		NA	NA
cg13860785	0.955014	0.921857	0.288159	0.592593	0.93981	0.962691	0.943263	0.941218	0.965934	0.947472	0.946624	0.94856	0.946477	0.951269	0.968702	0.957985	0.95479	0.963379	0.959339	SATR1	9	10966083	R	I		IGR	opensea	IGR-opensea		NA	NA
cg05125875	0.956238	0.930102	0.887716	0.900399	0.94251	0.962064	0.960245	0.951326	0.956207	0.952471	0.953556	0.949385	0.962336	0.956461	0.967614	0.958285	0.953019	0.957753	0.96134	SATR1	15	40425922	F	I		IGR	opensea	IGR-opensea		NA	NA		rs8041724
cg02234672	0.884115	0.816065	0.485174	0.611758	0.860045	0.884111	0.879909	0.89311	0.886491	0.934167	0.923385	0.915507	0.944046	0.952303	0.933133	0.941474	0.928192	0.918797	0.919507	SATR1	13	47038089	R	I		IGR	opensea	IGR-opensea		NA	NA			rs74077925
cg08280204	0.779801	0.7334	0.555153	0.550593	0.778095	0.785411	0.833492	0.771938	0.741796	0.834844	0.796863	0.742633	0.790066	0.815306	0.807294	0.815783	0.86598	0.846741	0.829817	SATR1	3	125411477	R	I		IGR	opensea	IGR-opensea		NA	NA
cg22233547	0.895473	0.733349	0.242622	0.429276	0.892075	0.888635	0.871007	0.924843	0.879129	0.912668	0.908326	0.916673	0.929158	0.912753	0.926688	0.938412	0.930393	0.9048	0.935088	SATR1	13	68488938	F	I		IGR	opensea	IGR-opensea		NA	NA
cg10152904	0.808459	0.669659	0.106358	0.371174	0.794468	0.789746	0.856656	0.820207	0.744954	0.905315	0.886504	0.891714	0.886527	0.898002	0.935229	0.896105	0.908069	0.915076	0.920288	SATR1	16	10801930	R	I		IGR	opensea	IGR-opensea		NA	NA
cg22810515	0.924562	0.874228	0.676371	0.693294	0.880735	0.925237	0.920437	0.928853	0.928137	0.927499	0.955993	0.957266	0.955053	0.949385	0.944011	0.960644	0.964478	0.938643	0.948785	SATR1	4	4139646	F	I		IGR	opensea	IGR-opensea		NA	NA
cg11101030	0.840039	0.715664	0.266006	0.49162	0.873737	0.811994	0.76589	0.795626	0.932732	0.815672	0.74868	0.801481	0.856364	0.815378	0.798842	0.845265	0.839189	0.696415	0.837333	SATR1	13	93744566	F	I		IGR	opensea	IGR-opensea		NA	NA		rs35669294
cg23997132	0.913824	0.905575	0.363025	0.751554	0.949489	0.792769	0.956747	0.923946	0.909926	0.727604	0.852598	0.817245	0.769282	0.602058	0.795011	0.826016	0.862859	0.917448	0.708572	SATR1	10	15038349	R	I		IGR	opensea	IGR-opensea		NA	NA
cg16345366	0.853404	0.701431	0.215733	0.56283	0.858845	0.849204	0.900962	0.85383	0.843474	0.81157	0.793154	0.7964	0.828391	0.607381	0.839934	0.841409	0.834573	0.858358	0.765793	SATR1	10	15038146	F	I		IGR	opensea	IGR-opensea		NA	NA
cg24573207	0.382538	0.157844	0.0996979	0.0673155	0.22381	0.328848	0.426934	0.429023	0.407063	0.413872	0.419672	0.417752	0.315238	0.46803	0.376353	0.39613	0.486747	0.367897	0.44803	SATR1	3	75661206	R	I		IGR	opensea	IGR-opensea		NA	NA
cg01097196	0.81452	0.736384	0.456113	0.575011	0.810888	0.77104	0.810597	0.847532	0.783347	0.769377	0.813624	0.815694	0.809452	0.804352	0.780646	0.803001	0.812889	0.687132	0.819469	SATR1	11	71295678	F	I		IGR	opensea	IGR-opensea		NA	NA
cg18660329	0.638008	0.565836	0.408451	0.502575	0.586858	0.634734	0.592249	0.678394	0.682098	0.508159	0.553397	0.58775	0.581114	0.618736	0.628774	0.555358	0.599193	0.522832	0.615012	SATR1	3	8713512	R	I		IGR	opensea	IGR-opensea		NA	NA
cg26654358	0.93197	0.817705	0.206731	0.382362	0.912416	0.927553	0.933813	0.928422	0.935728	0.946768	0.938023	0.949067	0.941512	0.948645	0.941325	0.960234	0.926741	0.959379	0.959725	SATR1	10	17347047	R	I		IGR	opensea	IGR-opensea		NA	NA			rs74739094
cg16453630	0.909247	0.815165	0.237825	0.576171	0.912213	0.886334	0.931861	0.922145	0.893486	0.933593	0.940596	0.927296	0.929741	0.947843	0.951433	0.943272	0.936827	0.941395	0.958388	SATR1	8	12573543	F	I		IGR	opensea	IGR-opensea		NA	NA
cg19147369	0.956562	0.958864	0.818145	0.874472	0.968731	0.948507	0.965345	0.965123	0.94661	0.954558	0.938987	0.937472	0.977227	0.962743	0.971871	0.931042	0.963024	0.902862	0.968721	SATR1	8	29157026	R	II		IGR	opensea	IGR-opensea		NA	NA			rs75637459
cg03576480	0.938913	0.804857	0.236178	0.644317	0.938735	0.924763	0.931963	0.948304	0.931017	0.912613	0.922432	0.954762	0.951574	0.939542	0.932883	0.943659	0.969791	0.825869	0.950279	SATR1	7	7098182	F	II		IGR	opensea	IGR-opensea		NA	NA
cg17473257	0.963502	0.892804	0.600814	0.758102	0.958969	0.967966	0.96117	0.965795	0.960963	0.949186	0.960063	0.956881	0.952764	0.960751	0.951861	0.965591	0.972141	0.946926	0.966085	SATR1	4	22588658	R	II		IGR	opensea	IGR-opensea		NA	NA
cg17929590	0.9396	0.633074	0.0754559	0.131469	0.875292	0.936836	0.936329	0.931388	0.94408	0.979237	0.952894	0.957479	0.961808	0.968699	0.954246	0.977616	0.978049	0.946658	0.961587	SATR1	1	248074944	F	II		IGR	opensea	IGR-opensea		NA	NA		rs11204555
cg04786076	0.914552	0.828459	0.299115	0.51986	0.87831	0.919811	0.892835	0.934839	0.909185	0.930546	0.920294	0.928144	0.937503	0.901858	0.93592	0.945955	0.946265	0.909615	0.915783	SATR1	7	7101531	R	II		IGR	opensea	IGR-opensea		NA	NA
cg00133167	0.783301	0.514471	0.0409952	0.151533	0.744556	0.79586	0.837041	0.805138	0.752981	0.918959	0.940205	0.93214	0.964355	0.946859	0.948977	0.949087	0.94656	0.935474	0.956589	SATR1	7	7110790	F	II		IGR	opensea	IGR-opensea		NA	NA
cg01876435	0.873596	0.806423	0.110405	0.273239	0.781325	0.853866	0.877204	0.868201	0.863951	0.909687	0.912088	0.912399	0.905541	0.927397	0.915591	0.927287	0.925407	0.893577	0.914781	SATR1	8	12545609	F	II		IGR	opensea	IGR-opensea		NA	NA		rs10086659
cg21832962	0.940803	0.794226	0.107168	0.496625	0.79722	0.930399	0.943187	0.946234	0.927049	0.959352	0.950183	0.950255	0.951041	0.940089	0.958291	0.96868	0.964787	0.924193	0.958542	SATR1	1	248074848	R	II		IGR	opensea	IGR-opensea		NA	NA
cg01535547	0.930801	0.823192	0.766592	0.787949	0.878055	0.946844	0.928949	0.927248	0.932392	0.853808	0.884197	0.92315	0.914508	0.92794	0.917849	0.908655	0.902285	0.813808	0.932232	SATR1	7	6887836	F	II		IGR	opensea	IGR-opensea		NA	NA		rs4644146
cg21882477	0.0730257	0.0669811	0.038547	0.0368219	0.16221	0.0628714	0.102677	0.0612946	0.0941086	0.0887966	0.138985	0.113415	0.0667604	0.133261	0.122315	0.0922606	0.113379	0.204017	0.0739344	SATR1	5	146613976	F	II	STK32A	TSS1500	shore	TSS1500-shore	chr5:146614283-146614560	NA	NA
cg24997140	0.887283	0.711513	0.0259213	0.287139	0.809182	0.88102	0.901268	0.881722	0.847455	0.885687	0.911301	0.910835	0.901886	0.914455	0.861	0.894034	0.934927	0.882746	0.893253	SATR1	11	86572390	F	II		IGR	opensea	IGR-opensea		NA	NA		rs74568188
cg06202903	0.919231	0.807033	0.50987	0.611519	0.915576	0.907899	0.918762	0.929114	0.914905	0.873271	0.86873	0.950758	0.935696	0.949442	0.928278	0.885615	0.921731	0.756381	0.932867	SATR1	3	125434577	R	II		IGR	opensea	IGR-opensea		NA	NA
cg04809948	0.761936	0.702529	0.349402	0.664343	0.498434	0.750596	0.78987	0.776798	0.684199	0.801702	0.795493	0.835434	0.76558	0.824017	0.861297	0.780689	0.814928	0.694999	0.824617	SATR1	15	40421135	R	II		IGR	opensea	IGR-opensea		NA	NA
cg10095517	0.770482	0.803128	0.737683	0.751647	0.70753	0.715747	0.803724	0.716366	0.799752	0.744124	0.740099	0.725154	0.680254	0.68552	0.701002	0.735239	0.69918	0.807272	0.715348	SATR1	7	6916089	F	II		IGR	opensea	IGR-opensea		NA	NA
cg26284540	0.820897	0.858355	0.605569	0.793364	0.874922	0.785893	0.840962	0.779485	0.848271	0.766584	0.790641	0.79251	0.809661	0.701676	0.737614	0.816511	0.856363	0.79977	0.751005	SATR1	7	97588511	F	II		IGR	opensea	IGR-opensea		NA	NA
cg02462547	0.9553	0.928667	0.810784	0.697963	0.959296	0.949186	0.960602	0.951253	0.961263	0.923692	0.95964	0.954666	0.97342	0.940738	0.955636	0.931645	0.937826	0.94177	0.957109	SATR1	2	159735025	F	II		IGR	opensea	IGR-opensea		NA	NA		rs78779733
cg23131993	0.878087	0.518689	0.103056	0.269932	0.901935	0.849458	0.887482	0.875177	0.853236	0.930358	0.957039	0.951816	0.956785	0.944113	0.915835	0.917703	0.95873	0.94655	0.941297	SATR1	11	67483571	F	II		IGR	shelf	IGR-shelf	chr11:67478312-67479595	NA	NA		rs6591285
cg16685608	0.909385	0.868254	0.651828	0.767882	0.951235	0.859825	0.903805	0.970432	0.80427	0.818963	0.876045	0.81794	0.768444	0.733225	0.785857	0.829857	0.929177	0.806382	0.687121	SATR1	14	52211579	F	II		IGR	opensea	IGR-opensea		NA	NA
cg03872217	0.946172	0.800956	0.0379376	0.499107	0.91921	0.944241	0.949277	0.959218	0.919323	0.929594	0.938316	0.937373	0.952794	0.858702	0.950148	0.958122	0.956019	0.909485	0.959302	SATR1	3	161235909	R	II		IGR	opensea	IGR-opensea		NA	NA
cg08095359	0.938708	0.884741	0.131344	0.782002	0.825715	0.924098	0.940696	0.952715	0.944652	0.929856	0.922995	0.928179	0.961154	0.9506	0.910579	0.946212	0.931565	0.94327	0.934298	SATR1	12	8600287	F	II		IGR	opensea	IGR-opensea		NA	NA
cg09855962	0.928112	0.764646	0.478695	0.572589	0.897408	0.919602	0.932811	0.929812	0.939302	0.892666	0.936084	0.923863	0.915872	0.940339	0.929867	0.896634	0.931526	0.907909	0.933119	SATR1	8	83281970	F	II		IGR	opensea	IGR-opensea		NA	NA
cg20382920	0.899336	0.736167	0.484897	0.570326	0.928458	0.899803	0.909639	0.894504	0.881031	0.919355	0.96459	0.930995	0.934229	0.937958	0.949607	0.940984	0.945004	0.941506	0.934251	SATR1	13	62516113	R	II		IGR	opensea	IGR-opensea		NA	NA
cg00320513	0.94564	0.881667	0.782317	0.689198	0.966896	0.943797	0.954275	0.944414	0.940121	0.970065	0.958571	0.942853	0.939816	0.969657	0.980222	0.969309	0.969929	0.942681	0.969488	SATR1	3	8720135	R	II		IGR	opensea	IGR-opensea		NA	NA
cg03830712	0.898208	0.733599	0.0457985	0.386457	0.866471	0.878916	0.884826	0.890784	0.912759	0.916104	0.90212	0.865314	0.870433	0.920651	0.914641	0.897784	0.908254	0.871172	0.865527	SATR1	10	17347391	F	II		IGR	opensea	IGR-opensea		NA	NA		rs10904927
cg24967649	0.91918	0.811496	0.296516	0.390243	0.845901	0.9303	0.91261	0.941461	0.891134	0.911864	0.893916	0.901461	0.910783	0.912427	0.920304	0.86397	0.939573	0.883715	0.9039	SATR1	4	3899919	R	II		IGR	opensea	IGR-opensea		NA	NA
cg10171794	0.746348	0.65527	0.0950351	0.168774	0.883132	0.66651	0.721179	0.772912	0.679643	0.818279	0.881075	0.888288	0.835503	0.850642	0.85173	0.831856	0.855824	0.701542	0.880405	SATR1	16	10802361	R	II		IGR	opensea	IGR-opensea		NA	NA
cg08661017	0.955216	0.927614	0.853329	0.886927	0.961033	0.957634	0.949129	0.961648	0.948913	0.96426	0.95267	0.969378	0.971439	0.966039	0.974994	0.972382	0.972461	0.962414	0.960664	SATR1	16	10802441	F	II		IGR	opensea	IGR-opensea		NA	NA
cg01647736	0.924284	0.775647	0.0874669	0.642828	0.81553	0.912217	0.935835	0.93912	0.909075	0.946358	0.917764	0.946802	0.945524	0.929529	0.953444	0.948415	0.939976	0.932933	0.923376	SATR1	12	59924853	F	II		IGR	opensea	IGR-opensea		NA	NA
cg00162405	0.96198	0.919141	0.594863	0.909572	0.947729	0.968993	0.945401	0.964704	0.96639	0.924058	0.969301	0.945689	0.940385	0.96549	0.944211	0.961222	0.965696	0.934963	0.974017	SATR1	2	159735098	R	II		IGR	opensea	IGR-opensea		NA	NA
cg11060806	0.904968	0.793595	0.293201	0.612908	0.8038	0.89038	0.91144	0.934776	0.902604	0.908758	0.920544	0.934944	0.956508	0.930691	0.949623	0.94395	0.913172	0.908243	0.925905	SATR1	11	67751092	F	II		IGR	opensea	IGR-opensea		NA	NA
cg22989463	0.881611	0.711158	0.14791	0.358565	0.469031	0.872379	0.863616	0.892607	0.876032	0.90122	0.919063	0.946718	0.926501	0.929709	0.926109	0.934316	0.939667	0.897251	0.921045	SATR1	8	12550605	R	II		IGR	opensea	IGR-opensea		NA	NA
cg04960492	0.871234	0.611539	0.11378	0.407883	0.829229	0.862184	0.877992	0.878517	0.877378	0.906473	0.863236	0.874302	0.901511	0.885897	0.922514	0.925843	0.928163	0.803737	0.923811	SATR1	7	7111213	F	II		IGR	opensea	IGR-opensea		NA	NA		rs34173155
cg06547557	0.952269	0.739281	0.201129	0.554623	0.910497	0.931949	0.930286	0.958343	0.969195	0.961849	0.960032	0.973433	0.986104	0.973165	0.972392	0.970285	0.979166	0.849905	0.973851	SATR1	5	146606359	F	II		IGR	opensea	IGR-opensea		NA	NA
cg15407900	0.88824	0.819572	0.640728	0.679119	0.909444	0.911781	0.843696	0.891164	0.887821	0.882337	0.812392	0.830035	0.925384	0.850754	0.853165	0.88106	0.848389	0.890816	0.842813	SATR1	14	46283117	R	II		IGR	opensea	IGR-opensea		NA	NA
cg09913444	0.830859	0.625879	0.062295	0.388524	0.772935	0.850144	0.836146	0.790943	0.798808	0.94441	0.931513	0.952028	0.941266	0.924106	0.927527	0.935666	0.951147	0.954669	0.939051	SATR1	12	79864681	F	II		IGR	opensea	IGR-opensea		NA	NA
cg25140612	0.772985	0.596709	0.192664	0.209902	0.906305	0.735211	0.728012	0.78911	0.717387	0.870396	0.898166	0.877677	0.880555	0.837054	0.853389	0.846577	0.915482	0.811922	0.863519	SATR1	6	63553575	R	II		IGR	opensea	IGR-opensea		NA	NA
cg13229969	0.909548	0.778076	0.221691	0.615659	0.93779	0.909904	0.904195	0.917696	0.912239	0.949927	0.955079	0.94854	0.979477	0.945642	0.955541	0.986638	0.957078	0.942922	0.960387	SATR1	7	7105916	R	II		IGR	opensea	IGR-opensea		NA	NA
cg14147094	0.931849	0.878179	0.574529	0.798396	0.935065	0.92673	0.92677	0.93271	0.934132	0.936613	0.912369	0.909149	0.9376	0.948057	0.948337	0.909258	0.94482	0.888291	0.943535	SATR1	3	125435458	R	II		IGR	opensea	IGR-opensea		NA	NA
cg05779458	0.921081	0.82696	0.16673	0.575684	0.691077	0.941548	0.93477	0.942454	0.920796	0.954248	0.955228	0.974987	0.948916	0.942907	0.965939	0.980184	0.973229	0.954259	0.970312	SATR1	2	82756573	R	II		IGR	opensea	IGR-opensea		NA	NA
cg26934134	0.775615	0.704827	0.0603887	0.445329	0.688723	0.735726	0.774812	0.757951	0.768333	0.848384	0.849295	0.844235	0.860933	0.84371	0.847505	0.84796	0.818068	0.855946	0.815669	SATR1	12	8599404	F	II		IGR	opensea	IGR-opensea		NA	NA
cg02768863	0.939407	0.752141	0.0559949	0.499665	0.947819	0.944211	0.928232	0.939817	0.943037	0.951003	0.952879	0.936675	0.96332	0.957962	0.922001	0.965805	0.980307	0.969556	0.940473	SATR1	4	9507285	R	II		IGR	opensea	IGR-opensea		NA	NA
cg02866764	0.925663	0.830115	0.269738	0.725235	0.939412	0.943882	0.933029	0.929462	0.931489	0.927523	0.899955	0.910685	0.945177	0.944514	0.919493	0.953978	0.929949	0.925776	0.918509	SATR1	11	71321058	R	II		IGR	shore	IGR-shore	chr11:71318220-71319488	NA	NA
cg16295774	0.957371	0.916344	0.724327	0.89754	0.930697	0.957003	0.963028	0.954642	0.953625	0.913952	0.907258	0.971505	0.948626	0.926951	0.941518	0.945415	0.929968	0.960795	0.948776	SATR1	8	29157101	R	II		IGR	opensea	IGR-opensea		NA	NA
cg13674604	0.958461	0.879551	0.180093	0.52484	0.960835	0.957635	0.967574	0.950722	0.954567	0.953029	0.968508	0.971855	0.9604	0.971791	0.967958	0.96497	0.959954	0.96406	0.972105	SATR1	8	83282043	F	II		IGR	opensea	IGR-opensea		NA	NA
cg05845689	0.453761	0.445211	0.49639	0.394548	0.483689	0.481578	0.49496	0.394938	0.455051	0.484746	0.518819	0.451264	0.463189	0.442097	0.496123	0.424721	0.402531	0.559727	0.422292	SATR1	11	67499849	F	II		IGR	opensea	IGR-opensea		NA	NA
cg05362314	0.414589	0.250002	0.105627	0.142604	0.393793	0.373568	0.427265	0.415367	0.423192	0.55134	0.611757	0.640481	0.630477	0.682302	0.701073	0.620503	0.592611	0.565432	0.625477	SATR1	4	4137166	R	II		IGR	opensea	IGR-opensea		NA	NA
cg18718312	0.966477	0.94847	0.878841	0.934831	0.962795	0.967819	0.965642	0.973717	0.964345	0.965411	0.954816	0.950288	0.9494	0.972083	0.969234	0.960002	0.968393	0.973055	0.95198	SATR1	8	11772119	F	II		IGR	opensea	IGR-opensea		NA	NA
cg22682297	0.759369	0.540376	0.072193	0.0851677	0.816659	0.714696	0.775744	0.7597	0.718153	0.896609	0.925309	0.909881	0.928819	0.902851	0.917206	0.918787	0.942776	0.841176	0.934908	SATR1	6	57972721	F	II		IGR	opensea	IGR-opensea		NA	NA
cg03561128	0.883106	0.649128	0.0580136	0.244494	0.872262	0.888476	0.847697	0.891475	0.878987	0.949158	0.96104	0.931997	0.925059	0.938932	0.952752	0.949487	0.956505	0.935768	0.963537	SATR1	7	7097910	R	II		IGR	opensea	IGR-opensea		NA	NA
cg09973381	0.950081	0.858641	0.375021	0.597813	0.932609	0.952069	0.943228	0.947646	0.945963	0.956159	0.95869	0.970959	0.965835	0.964079	0.957187	0.967913	0.970266	0.949949	0.971757	SATR1	11	71320735	R	II		IGR	shore	IGR-shore	chr11:71318220-71319488	NA	NA
cg23099578	0.921003	0.79322	0.0331874	0.334837	0.922904	0.928933	0.919891	0.926378	0.890329	0.941627	0.957262	0.959684	0.960636	0.960587	0.960042	0.959615	0.963576	0.9577	0.968633	SATR1	5	98541874	R	II		IGR	opensea	IGR-opensea		NA	NA
cg02705659	0.906484	0.805602	0.110727	0.436031	0.894958	0.917033	0.918987	0.911735	0.918017	0.951961	0.925126	0.924745	0.972385	0.975833	0.939614	0.956213	0.956493	0.96096	0.968458	SATR1	7	7111870	F	II		IGR	opensea	IGR-opensea		NA	NA		rs75158426
cg24951140	0.961265	0.932674	0.784907	0.943421	0.952592	0.952916	0.970009	0.968602	0.955171	0.948692	0.952294	0.95642	0.945871	0.9688	0.954138	0.96458	0.960956	0.953265	0.966	SATR1	8	29156846	F	II		IGR	opensea	IGR-opensea		NA	NA		rs12547503
cg25353721	0.898145	0.858293	0.764476	0.799163	0.908396	0.933361	0.830748	0.961552	0.825215	0.893769	0.84707	0.871505	0.927149	0.912688	0.908328	0.872085	0.898732	0.745782	0.924165	SATR1	7	99180894	R	II		IGR	shelf	IGR-shelf	chr7:99177814-99178048	NA	NA
cg23193831	0.852291	0.764182	0.037229	0.4423	0.921836	0.837495	0.801462	0.884769	0.837555	0.888973	0.91775	0.888073	0.916152	0.951357	0.861419	0.945492	0.90341	0.824363	0.855676	SATR1	11	43177729	F	II		IGR	opensea	IGR-opensea		NA	NA		rs74859583	rs34264222
cg10924669	0.837751	0.648832	0.333473	0.590619	0.717191	0.835441	0.855159	0.866846	0.842559	0.743014	0.747698	0.787201	0.741556	0.781899	0.783643	0.835856	0.842994	0.698016	0.795321	SATR1	11	71320766	R	II		IGR	shore	IGR-shore	chr11:71318220-71319488	NA	NA			rs75194062
cg19055436	0.795143	0.69543	0.11497	0.376534	0.90708	0.725089	0.789341	0.854023	0.796567	0.777455	0.793751	0.787119	0.856414	0.818277	0.746752	0.791616	0.790306	0.680354	0.74486	SATR1	7	99559579	F	II		IGR	opensea	IGR-opensea		NA	NA
cg09415274	0.944553	0.864947	0.795601	0.828111	0.950996	0.94748	0.936357	0.961892	0.940657	0.917877	0.930158	0.929397	0.934509	0.947457	0.940744	0.941487	0.940236	0.919756	0.939016	SATR1	15	40422219	R	II		IGR	opensea	IGR-opensea		NA	NA
cg17146110	0.684656	0.436375	0.0152386	0.215182	0.323126	0.701788	0.689834	0.675644	0.675121	0.80618	0.760715	0.76216	0.730834	0.758153	0.724294	0.757635	0.812223	0.693068	0.770679	SATR1	11	67751163	F	II		IGR	opensea	IGR-opensea		NA	NA
cg11424526	0.928942	0.805626	0.154931	0.304581	0.916732	0.938339	0.927982	0.910188	0.923083	0.955784	0.947656	0.964524	0.978091	0.960823	0.942075	0.962618	0.964291	0.960793	0.954873	SATR1	7	7110722	F	II		IGR	opensea	IGR-opensea		NA	NA
cg02006082	0.865131	0.770111	0.114493	0.41837	0.741128	0.896747	0.824023	0.859485	0.882579	0.825536	0.859444	0.892341	0.881569	0.916194	0.917338	0.825867	0.837389	0.901642	0.858261	SATR1	7	7111826	F	II		IGR	opensea	IGR-opensea		NA	NA		rs79575106
cg07942497	0.937452	0.791942	0.228201	0.552882	0.775019	0.940833	0.948687	0.938794	0.924449	0.908571	0.927859	0.930529	0.942393	0.910425	0.927814	0.912454	0.90844	0.941041	0.932298	SATR1	10	15037403	F	II		IGR	opensea	IGR-opensea		NA	NA
cg02915720	0.824553	0.746022	0.159478	0.495363	0.937498	0.832824	0.814781	0.804323	0.843669	0.799909	0.858467	0.856397	0.856058	0.84409	0.793508	0.847935	0.881247	0.81531	0.89647	SATR1	7	99558185	F	II		IGR	opensea	IGR-opensea		NA	NA
cg01397619	0.898719	0.773126	0.0779117	0.44272	0.872139	0.912434	0.918752	0.892984	0.907065	0.881641	0.879264	0.892302	0.948864	0.899834	0.897562	0.917559	0.920609	0.869189	0.93032	SATR1	5	146606681	R	II		IGR	opensea	IGR-opensea		NA	NA
cg04072419	0.871976	0.675848	0.0582583	0.38253	0.651369	0.834636	0.817696	0.901251	0.867763	0.936647	0.925743	0.926117	0.941575	0.915804	0.919419	0.904684	0.93113	0.924342	0.871684	SATR1	2	71246588	F	II		IGR	opensea	IGR-opensea		NA	NA		rs73938591
cg00579749	0.92676	0.828216	0.353303	0.492375	0.865412	0.902332	0.902535	0.955756	0.930868	0.895996	0.900748	0.942817	0.965856	0.929992	0.908969	0.913726	0.91724	0.918838	0.879945	SATR1	8	83290409	F	II		IGR	opensea	IGR-opensea		NA	NA		rs73291719
cg26225726	0.879824	0.638305	0.100086	0.227286	0.773997	0.874122	0.848863	0.914905	0.857138	0.887784	0.897579	0.922049	0.940438	0.947586	0.924528	0.907252	0.879591	0.874987	0.903931	SATR1	7	6910741	R	II		IGR	opensea	IGR-opensea		NA	NA			rs71541902
cg14496523	0.905504	0.8513	0.510784	0.836952	0.909725	0.869557	0.922715	0.886708	0.911951	0.837718	0.883916	0.897321	0.911581	0.846494	0.91992	0.898337	0.883142	0.859832	0.832798	SATR1	13	42028600	R	II		IGR	shelf	IGR-shelf	chr13:42030913-42032667	NA	NA
cg14250427	0.950861	0.959114	0.624174	0.866778	0.965171	0.947907	0.948774	0.9619	0.930717	0.925944	0.955341	0.943638	0.941088	0.939532	0.941372	0.960998	0.973417	0.910978	0.966551	SATR1	9	108585239	R	II		IGR	opensea	IGR-opensea		NA	NA
cg25543578	0.913568	0.808867	0.0598549	0.337065	0.915461	0.933724	0.890133	0.873894	0.931857	0.936288	0.940798	0.945657	0.947182	0.952816	0.928073	0.961514	0.945791	0.946032	0.921205	SATR1	13	62516040	F	II		IGR	opensea	IGR-opensea		NA	NA
cg18038625	0.87083	0.804648	0.78806	0.760153	0.900569	0.836619	0.912409	0.825478	0.87777	0.758022	0.864438	0.85991	0.86634	0.8343	0.823191	0.788007	0.882031	0.845578	0.768628	SATR1	10	15017145	F	II		IGR	opensea	IGR-opensea		NA	NA
cg02014899	0.799577	0.595891	0.0234229	0.20349	0.536801	0.790416	0.809039	0.794667	0.775184	0.927564	0.904076	0.946529	0.898116	0.924424	0.973218	0.925892	0.927336	0.936685	0.936894	SATR1	7	7098017	F	II		IGR	opensea	IGR-opensea		NA	NA
cg00496389	0.89606	0.912221	0.624176	0.778861	0.90457	0.890612	0.910314	0.877976	0.887899	0.813529	0.904563	0.873312	0.834487	0.879331	0.79558	0.864018	0.925026	0.914289	0.83424	SATR1	4	4139845	F	II		IGR	opensea	IGR-opensea		NA	NA		rs78820992
cg23972271	0.921393	0.821438	0.101775	0.269339	0.935836	0.908904	0.908986	0.935354	0.907689	0.941175	0.92626	0.940894	0.921298	0.951175	0.928521	0.931878	0.964601	0.884533	0.929906	SATR1	5	98541824	F	II		IGR	opensea	IGR-opensea		NA	NA
cg23218601	0.950645	0.748151	0.0500191	0.412793	0.923882	0.936373	0.947803	0.948228	0.955763	0.949235	0.936514	0.961593	0.959372	0.968383	0.946698	0.945386	0.946392	0.947197	0.949785	SATR1	1	248074896	F	II		IGR	opensea	IGR-opensea		NA	NA		rs12086538
cg15992975	0.91896	0.880415	0.61258	0.81728	0.910711	0.931016	0.927418	0.936752	0.86511	0.86979	0.906881	0.964649	0.943759	0.953576	0.93897	0.947338	0.922608	0.895763	0.943056	SATR1	8	11771498	F	II		IGR	opensea	IGR-opensea		NA	NA
cg18008086	0.727102	0.922194	0.926232	0.916841	0.932865	0.58702	0.538475	0.702448	0.69135	0.711837	0.708028	0.748884	0.766521	0.586758	0.635096	0.748014	0.697444	0.528454	0.625983	SATR1	13	42028532	F	II		IGR	shelf	IGR-shelf	chr13:42030913-42032667	NA	NA		rs67730194
cg02763803	0.905758	0.727987	0.163189	0.445094	0.943564	0.892286	0.923899	0.89685	0.899841	0.897768	0.938182	0.931052	0.886071	0.879437	0.923481	0.961627	0.929109	0.940026	0.94366	SATR1	2	82756759	R	II		IGR	opensea	IGR-opensea		NA	NA
cg03873392	0.677722	0.578289	0.0410435	0.220364	0.816563	0.610736	0.714726	0.656272	0.587284	0.813186	0.886721	0.839491	0.874043	0.838657	0.882565	0.681927	0.79498	0.836297	0.78953	SATR1	16	10801987	R	II		IGR	opensea	IGR-opensea		NA	NA
cg05926770	0.905824	0.659534	0.199688	0.337731	0.809561	0.918486	0.912776	0.912709	0.919848	0.931812	0.934294	0.950285	0.94032	0.94746	0.964613	0.92925	0.948549	0.960475	0.926318	SATR1	7	7101738	R	II		IGR	opensea	IGR-opensea		NA	NA
cg08513520	0.768271	0.679681	0.665494	0.672654	0.806622	0.790978	0.795494	0.778523	0.747506	0.732135	0.795225	0.750042	0.80117	0.73739	0.776379	0.802113	0.83274	0.752865	0.754006	SATR1	10	15018110	F	II		IGR	opensea	IGR-opensea		NA	NA
cg01030481	0.875798	0.790629	0.559413	0.674824	0.902625	0.841731	0.893798	0.868522	0.845224	0.75874	0.876669	0.880899	0.853104	0.795201	0.767619	0.787214	0.877396	0.796693	0.742152	SATR1	15	40423556	F	II		IGR	opensea	IGR-opensea		NA	NA
cg17728600	0.930168	0.847945	0.49185	0.729861	0.902143	0.94592	0.913664	0.945575	0.917146	0.899634	0.904739	0.912346	0.952337	0.907892	0.927145	0.93249	0.9189	0.901652	0.920052	SATR1	15	77852897	R	II		IGR	opensea	IGR-opensea		NA	NA
cg00119755	0.903475	0.679566	0.0193482	0.294531	0.907661	0.89638	0.869398	0.883208	0.902447	0.966167	0.946852	0.956415	0.973399	0.970174	0.899234	0.935562	0.974763	0.891461	0.942725	SATR1	5	135103020	F	II		IGR	opensea	IGR-opensea		NA	NA
cg13865891	0.939737	0.640984	0.0288588	0.25892	0.844502	0.932832	0.930474	0.949374	0.936978	0.944231	0.953124	0.956705	0.954903	0.942551	0.944377	0.980207	0.970604	0.908463	0.94743	SATR1	4	22590647	R	II		IGR	opensea	IGR-opensea		NA	NA
cg23476209	0.663475	0.659031	0.582609	0.589324	0.698765	0.621506	0.552451	0.743021	0.653682	0.641537	0.626257	0.599591	0.617025	0.627355	0.633983	0.74027	0.625845	0.533104	0.616726	SATR2	11	71618372	R	I	LOC100133315	Body	opensea	Body-opensea		NA	NA
cg01658563	0.885926	0.57126	0.0776513	0.203221	0.746647	0.891876	0.873686	0.901252	0.894126	0.93816	0.934382	0.953457	0.938298	0.94985	0.945097	0.948145	0.958326	0.932673	0.938351	SATR2	14	52226856	F	I		IGR	opensea	IGR-opensea		NA	NA
cg25532201	0.534907	0.202312	0.136037	0.492446	0.296296	0.607007	0.511891	0.553643	0.612569	0.454785	0.583655	0.539945	0.49627	0.538063	0.413071	0.577783	0.499654	0.523551	0.427072	SATR2	13	42002627	R	I		IGR	opensea	IGR-opensea		NA	NA
cg06845639	0.925627	0.877295	0.175502	0.334029	0.923627	0.911218	0.928307	0.919607	0.945521	0.950362	0.952787	0.963838	0.960283	0.954378	0.95997	0.974369	0.967962	0.937469	0.971857	SATR2	16	77747526	R	I		IGR	opensea	IGR-opensea		NA	NA			rs72790913
cg04563195	0.880431	0.739774	0.139073	0.491117	0.823696	0.883629	0.865004	0.887329	0.869601	0.938871	0.907437	0.962341	0.945115	0.937114	0.918892	0.946991	0.955445	0.952352	0.944948	SATR2	3	75416171	R	I		IGR	opensea	IGR-opensea		NA	NA
cg26654358	0.93197	0.817705	0.206731	0.382362	0.912416	0.927553	0.933813	0.928422	0.935728	0.946768	0.938023	0.949067	0.941512	0.948645	0.941325	0.960234	0.926741	0.959379	0.959725	SATR2	10	17347047	R	I		IGR	opensea	IGR-opensea		NA	NA			rs74739094
cg08213792	0.691717	0.577261	0.264027	0.459189	0.613766	0.661258	0.725427	0.673967	0.705384	0.673613	0.663548	0.671417	0.679813	0.66702	0.691145	0.678454	0.710923	0.627451	0.643651	SATR2	16	77747559	R	II		IGR	opensea	IGR-opensea		NA	NA
cg06289735	0.949188	0.829942	0.33394	0.642433	0.934775	0.933739	0.952941	0.942497	0.961279	0.943383	0.919948	0.956207	0.941243	0.957863	0.951666	0.955588	0.958552	0.890323	0.954282	SATR2	16	18581380	R	II	ABCC6P1	TSS1500	shore	TSS1500-shore	chr16:18582324-18582652	NA	NA
cg10095517	0.770482	0.803128	0.737683	0.751647	0.70753	0.715747	0.803724	0.716366	0.799752	0.744124	0.740099	0.725154	0.680254	0.68552	0.701002	0.735239	0.69918	0.807272	0.715348	SATR2	7	6916089	F	II		IGR	opensea	IGR-opensea		NA	NA
cg05643286	0.825253	0.698726	0.146203	0.377875	0.805061	0.786355	0.823399	0.798071	0.835833	0.862879	0.918951	0.848763	0.901602	0.901538	0.774588	0.842285	0.906108	0.876377	0.868932	SATR2	4	4173660	R	II		IGR	opensea	IGR-opensea		NA	NA
cg03320255	0.0652244	0.0535616	0.0389198	0.0579428	0.0780669	0.0620997	0.0676451	0.0859275	0.0610258	0.0691549	0.0675902	0.0500484	0.0657325	0.0618678	0.0581908	0.0667892	0.0767283	0.0895081	0.0452739	SST1	19	38042154	F	I	ZNF540	TSS200	shore	TSS200-shore	chr19:38039561-38040395	TRUE	NA
cg05880641	0.923361	0.71016	0.221691	0.441771	0.811538	0.924505	0.925024	0.941568	0.919889	0.946937	0.95171	0.962242	0.968006	0.957411	0.955871	0.957983	0.956676	0.956384	0.947161	SST1	19	36746473	R	I		IGR	shore	IGR-shore	chr19:36746712-36746914	NA	NA
cg17431391	0.339725	0.332378	0.483231	0.36121	0.396628	0.314576	0.300028	0.358644	0.377985	0.24912	0.350902	0.272807	0.275108	0.359498	0.347757	0.294645	0.368483	0.223815	0.275337	SST1	19	38042109	R	I	ZNF540	TSS200	shore	TSS200-shore	chr19:38039561-38040395	TRUE	NA
cg15415136	0.186977	0.213898	0.1231	0.198663	0.333685	0.198973	0.184901	0.193787	0.164351	0.110879	0.163509	0.112999	0.112729	0.121997	0.137425	0.169381	0.147569	0.10703	0.124559	SST1	19	38042418	F	I	ZNF540	5'UTR	shelf	5'UTR-shelf	chr19:38039561-38040395	TRUE	NA
cg25373847	0.644664	0.427086	0.0678425	0.208461	0.764952	0.613361	0.653649	0.646737	0.60107	0.843118	0.845056	0.852208	0.840736	0.823704	0.837644	0.840264	0.835087	0.868197	0.819058	SST1	17	21827866	R	I		IGR	opensea	IGR-opensea		TRUE	NA
cg24033103	0.828542	0.767034	0.137741	0.443708	0.852155	0.747272	0.834638	0.796064	0.858561	0.87648	0.786703	0.943552	0.809791	0.872276	0.912591	0.880282	0.868719	0.860301	0.871981	SST1	19	37797500	F	I		IGR	shelf	IGR-shelf	chr19:37794270-37794574	NA	NA		rs28690610
cg20482143	0.493717	0.2337	0.047264	0.0638963	0.269397	0.496127	0.511518	0.574552	0.47168	0.536077	0.538654	0.526161	0.478119	0.525862	0.549928	0.532595	0.539138	0.523797	0.582501	SST1	7	64340804	R	I		IGR	opensea	IGR-opensea		NA	NA
cg26773771	0.840294	0.376265	0.0255986	0.0620499	0.872611	0.814841	0.750584	0.863553	0.858242	0.92759	0.925882	0.927243	0.944374	0.945259	0.935607	0.942877	0.954874	0.574288	0.952728	SST1	17	21830857	F	I		IGR	opensea	IGR-opensea		NA	NA
cg14054292	0.83503	0.663191	0.138161	0.459895	0.874672	0.809456	0.836071	0.826032	0.832307	0.923264	0.933134	0.927896	0.929935	0.920866	0.925395	0.8961	0.937654	0.902817	0.935724	SST1	9	44879977	R	I		IGR	opensea	IGR-opensea		NA	NA
cg27645294	0.578631	0.360081	0.0542999	0.0747071	0.590931	0.503118	0.483347	0.604224	0.613195	0.866894	0.848752	0.784411	0.798435	0.754505	0.837048	0.842937	0.906242	0.694344	0.868759	SST1	17	21795257	F	I		IGR	opensea	IGR-opensea		NA	NA
cg03219922	0.929043	0.920983	0.561708	0.8287	0.955184	0.898914	0.877701	0.897102	0.966865	0.923189	0.953733	0.903704	0.893161	0.964352	0.912056	0.951826	0.931013	0.946603	0.838415	SST1	4	132655659	R	I		IGR	shore	IGR-shore	chr4:132656863-132657186	NA	NA			rs3978088
cg18601714	0.801221	0.627786	0.204341	0.302865	0.914002	0.805311	0.800123	0.799505	0.785494	0.92487	0.929681	0.948364	0.940869	0.952387	0.94561	0.927218	0.943529	0.88774	0.947802	SST1	17	25485531	R	I		IGR	opensea	IGR-opensea		NA	NA
cg02491199	0.903585	0.694386	0.0692964	0.260205	0.956709	0.895808	0.883118	0.908271	0.924701	0.959582	0.955508	0.96828	0.974269	0.962079	0.966642	0.98079	0.963521	0.945891	0.971045	SST1	17	21901968	F	I		IGR	opensea	IGR-opensea		NA	NA
cg01835944	0.605282	0.466861	0.0996598	0.332729	0.553514	0.591796	0.628827	0.586195	0.614054	0.692709	0.702293	0.715326	0.700377	0.678289	0.702321	0.702946	0.706201	0.720283	0.731636	SST1	7	57544864	R	I		IGR	opensea	IGR-opensea		NA	NA
cg22606179	0.670874	0.606703	0.0584772	0.337637	0.689846	0.607886	0.68898	0.644924	0.680875	0.764413	0.726149	0.71414	0.725366	0.696423	0.680614	0.735457	0.714919	0.784026	0.711362	SST1	17	21825432	F	I	FAM27L	Body	opensea	Body-opensea		TRUE	NA
cg19014245	0.87768	0.751958	0.103018	0.259211	0.911558	0.845982	0.861597	0.881216	0.87962	0.964593	0.962869	0.97144	0.969777	0.964944	0.960981	0.965206	0.975382	0.967995	0.965584	SST1	7	64333138	R	I		IGR	opensea	IGR-opensea		NA	NA
cg00704299	0.922946	0.772051	0.300112	0.460504	0.928567	0.913007	0.907992	0.928523	0.941132	0.967906	0.964647	0.969996	0.972595	0.971944	0.972977	0.963277	0.970043	0.959826	0.970132	SST1	7	64330493	R	I		IGR	opensea	IGR-opensea		NA	NA			rs77894883
cg17680558	0.885435	0.850714	0.634875	0.657191	0.883934	0.870969	0.898945	0.872595	0.904463	0.923407	0.887249	0.895725	0.910173	0.891471	0.914428	0.912604	0.92919	0.912741	0.911364	SST1	4	132646360	R	I		IGR	shore	IGR-shore	chr4:132646849-132647229	TRUE	NA
cg18079753	0.916935	0.819458	0.499014	0.582408	0.895304	0.921225	0.912673	0.92958	0.916939	0.95336	0.891919	0.936579	0.941774	0.951628	0.935352	0.942739	0.946899	0.917811	0.967128	SST1	17	25485152	F	II		IGR	opensea	IGR-opensea		NA	NA		rs951999
cg06362052	0.68547	0.477086	0.0857156	0.169787	0.680502	0.68154	0.69563	0.682912	0.63248	0.808865	0.787584	0.863472	0.811918	0.816048	0.852615	0.789578	0.809537	0.814563	0.785534	SST1	12	37940985	R	II		IGR	opensea	IGR-opensea		NA	NA
cg20452975	0.861159	0.694845	0.368844	0.310414	0.923084	0.834713	0.818857	0.821526	0.902191	0.915901	0.923496	0.92833	0.925615	0.913094	0.92035	0.927813	0.926133	0.894182	0.912696	SST1	7	57881100	F	II		IGR	opensea	IGR-opensea		TRUE	NA
cg01947695	0.703546	0.543872	0.0384758	0.319978	0.800447	0.712034	0.743137	0.643841	0.703773	0.807653	0.867572	0.867925	0.88035	0.832324	0.800557	0.890128	0.877836	0.923672	0.810369	SST1	16	34378069	F	II		IGR	opensea	IGR-opensea		NA	NA
cg02367256	0.310224	0.191714	0.0224766	0.0229056	0.611958	0.288447	0.284802	0.338096	0.246713	0.620515	0.661111	0.717408	0.696351	0.68145	0.60071	0.609514	0.691286	0.677548	0.56279	SST1	16	34378497	R	II		IGR	opensea	IGR-opensea		NA	NA
cg23189494	0.95444	0.924587	0.479511	0.687915	0.917016	0.95002	0.96298	0.959898	0.946787	0.964845	0.967567	0.973058	0.968309	0.969572	0.96783	0.968173	0.972142	0.967009	0.971948	SST1	6	2637585	R	II		IGR	shelf	IGR-shelf	chr6:2634372-2634945	NA	NA
cg17079788	0.505102	0.275015	0.055517	0.0631923	0.686822	0.475852	0.544151	0.478411	0.482212	0.789127	0.780224	0.80779	0.758149	0.803592	0.767528	0.754467	0.812185	0.827014	0.706777	SST1	7	57878893	R	II		IGR	opensea	IGR-opensea		NA	NA
cg02235959	0.416687	0.376365	0.100198	0.0956194	0.633747	0.405567	0.353114	0.382999	0.41447	0.613505	0.533678	0.56515	0.541936	0.490902	0.535972	0.504503	0.603249	0.544366	0.506563	SST1	16	34213955	F	II		IGR	opensea	IGR-opensea		NA	NA			rs78590450
cg03920442	0.0717314	0.0975709	0.072535	0.0766195	0.0809082	0.081262	0.0777313	0.0737687	0.0600841	0.0894865	0.0737179	0.0736354	0.0763619	0.0811828	0.082267	0.0767608	0.0739759	0.103317	0.0839523	SST1	20	25848969	R	II		IGR	opensea	IGR-opensea		TRUE	NA
cg17095396	0.869811	0.759178	0.0790126	0.379521	0.73293	0.86625	0.873031	0.872863	0.863523	0.850872	0.856441	0.860853	0.873791	0.858925	0.847227	0.861108	0.857721	0.819664	0.855721	SST1	6	2637519	F	II		IGR	shelf	IGR-shelf	chr6:2634372-2634945	NA	NA
cg00702547	0.331443	0.397296	0.0808108	0.147967	0.735392	0.307962	0.280562	0.382583	0.276873	0.311527	0.367062	0.353839	0.277609	0.315072	0.423849	0.382116	0.328124	0.268395	0.273544	SST1	16	34214362	R	II		IGR	opensea	IGR-opensea		NA	NA
cg17170429	0.834798	0.608314	0.0417137	0.173333	0.793699	0.84695	0.84448	0.809472	0.850726	0.882557	0.919666	0.921877	0.911099	0.923248	0.913237	0.921224	0.927927	0.900871	0.932887	SST1	7	64330819	R	II		IGR	opensea	IGR-opensea		NA	NA
cg04213808	0.929204	0.726929	0.0831964	0.328957	0.845731	0.907463	0.919557	0.940581	0.94414	0.947344	0.945368	0.955764	0.96065	0.949457	0.969282	0.957957	0.953605	0.893382	0.953562	SST1	7	64340443	F	II		IGR	opensea	IGR-opensea		NA	NA
cg25844133	0.367698	0.290238	0.0757794	0.0418852	0.571837	0.275107	0.311565	0.330882	0.503576	0.246482	0.306557	0.435238	0.288976	0.282412	0.316475	0.353184	0.369245	0.123892	0.320109	SST1	17	21477738	R	II		IGR	opensea	IGR-opensea		TRUE	NA
cg03228766	0.499155	0.279529	0.0114658	0.0206253	0.429903	0.435382	0.500143	0.44209	0.495338	0.822048	0.824797	0.798203	0.790109	0.742815	0.74515	0.796081	0.764889	0.716506	0.883902	SST1	7	57878945	F	II		IGR	opensea	IGR-opensea		NA	NA
cg25558531	0.697725	0.535495	0.282227	0.207117	0.835485	0.632382	0.724131	0.61565	0.774822	0.76105	0.85013	0.848946	0.873654	0.721892	0.822146	0.793285	0.877436	0.839518	0.792085	SST1	17	21825339	F	II	FAM27L	TSS200	opensea	TSS200-opensea		TRUE	NA
cg27389185	0.174468	0.21141	0.441187	0.200973	0.314444	0.164882	0.133464	0.242142	0.16287	0.098016	0.187572	0.100741	0.141761	0.148835	0.118139	0.147781	0.177689	0.0771964	0.121147	SST1	19	38042123	R	II	ZNF540	TSS200	shore	TSS200-shore	chr19:38039561-38040395	TRUE	NA
cg04227007	0.766606	0.385451	0.170793	0.352279	0.783137	0.784991	0.793806	0.763357	0.827164	0.883859	0.494222	0.925467	0.786929	0.455817	0.903698	0.887555	0.912675	0.840056	0.874535	SST1	19	37760583	R	II	LOC284412	TSS1500	shore	TSS1500-shore	chr19:37761410-37761828	NA	NA
cg20700792	0.500289	0.510556	0.116247	0.352312	0.479823	0.500753	0.498195	0.48889	0.448872	0.529501	0.552359	0.485029	0.483836	0.563774	0.498428	0.532148	0.546667	0.487462	0.507143	SST1	19	38042009	R	II	ZNF540	TSS1500	shore	TSS1500-shore	chr19:38039561-38040395	TRUE	NA
cg27209972	0.672775	0.677555	0.251111	0.378471	0.863554	0.600456	0.679311	0.66333	0.645305	0.731963	0.740943	0.801407	0.707057	0.757279	0.822109	0.753598	0.814048	0.720277	0.838533	SST1	12	37941570	R	II		IGR	opensea	IGR-opensea		NA	NA
cg19774365	0.235634	0.244317	0.129296	0.212957	0.115657	0.170716	0.19837	0.24844	0.32092	0.168909	0.357919	0.28422	0.239284	0.237939	0.361099	0.263996	0.370339	0.184169	0.324358	SST1	7	64342997	F	II		IGR	opensea	IGR-opensea		TRUE	NA		rs35514111
cg06490169	0.787059	0.666477	0.0346847	0.275138	0.891173	0.788809	0.827907	0.79275	0.681695	0.926018	0.923821	0.946992	0.957685	0.913499	0.934425	0.924319	0.897719	0.97211	0.94788	SST1	17	25485386	F	II		IGR	opensea	IGR-opensea		NA	NA		rs11871208
cg09697644	0.64575	0.582388	0.0557991	0.242861	0.834829	0.606874	0.590345	0.669556	0.594727	0.861522	0.864697	0.801169	0.802503	0.855548	0.885135	0.844797	0.778691	0.804423	0.768767	SST1	16	34375039	R	II		IGR	opensea	IGR-opensea		NA	NA
cg03975694	0.18079	0.250248	0.0868416	0.148755	0.332158	0.176072	0.160167	0.222323	0.190885	0.076225	0.152176	0.108478	0.109186	0.14107	0.11994	0.176968	0.13629	0.087952	0.128618	SST1	19	38042472	R	II	ZNF540	5'UTR	shelf	5'UTR-shelf	chr19:38039561-38040395	NA	NA
cg03478356	0.231834	0.209398	0.127076	0.0784541	0.387018	0.245879	0.168676	0.226631	0.263359	0.156294	0.291069	0.349561	0.253302	0.184374	0.344623	0.327995	0.354977	0.206806	0.246114	SST1	9	45726961	R	II	FAM27A	TSS200	opensea	TSS200-opensea		NA	NA
cg05565510	0.743694	0.616158	0.0462182	0.158251	0.768658	0.73476	0.700589	0.727306	0.751691	0.918531	0.910155	0.916849	0.8624	0.919754	0.959189	0.930242	0.934255	0.866922	0.919707	SST1	17	21831282	F	II		IGR	opensea	IGR-opensea		NA	NA		rs6565378
cg25498326	0.934242	0.901631	0.643119	0.678316	0.869306	0.920858	0.913699	0.93052	0.955609	0.939761	0.946744	0.935951	0.950001	0.931403	0.948952	0.957289	0.949995	0.873544	0.959182	SST1	19	38041450	F	II	ZNF540	TSS1500	shore	TSS1500-shore	chr19:38039561-38040395	NA	NA
